# Supplementary material for: Microbial Metabolite 3-Indolepropionic Acid Mediates Immunosuppression
Source: Metabolites. 2022 Jul 14;12(7):645. doi: 10.3390/metabo12070645 (PMC9317520; doi:10.3390/metabo12070645)
Supplement: Supplementary file 1 [file metabolites-12-00645-s001.zip › Supplementary Table S1.xlsx]

## Sheet: Data
Metabolite	Metabolite class	DBA model									F Vs B mice
		DBA1_day0 (MEAN)	DBA1_day5 (MEAN)	DBA2_day0 (MEAN)	DBA2_day5 (MEAN)	DBA1_day0 (SEM)	DBA1_day5 (SEM)	DBA2_day0 (SEM)	DBA2_day5 (SEM)		Fmice_day0 (MEAN)	Fmice_day5 (MEAN)	Bmice_day0 (MEAN)	Bmice_day5 (MEAN)	Fmice_day0 (SEM)	Fmice_day5 (SEM)	Bmice_day0 (SEM)	Bmice_day5 (SEM)
3-Indolepropionic acid (second is nM)	Amino acid derivative	973109	21516.5	918911	335081	205672	3101.84	133900	34294.4		1120.66	161.222	1328.22	1802.08	176.737	96.9355	316.612	427.209
Serotonin	Amino acid derivative	109189	12710.1	83152.9	12387.6	50317.4	9883.79	36187.9	8648.89		16176.2	1886.24	39607.8	59476.8	2258.57	988.992	13072.8	46521.5
Kynurenine	Amino acid derivative	17650	184625	15332.3	88352.8	1002.88	9878.22	1174.26	7197.26		11827.7	107453	23633.8	112127	1107.51	14806.1	1800.23	15828.2
Methyllysine	Amino acid derivative	1.25943e+07	9.98327e+06	296355	300698	1.37005e+06	1.26611e+06	25093.5	15465.9		110384	194507	346636	607112	25059.5	32976.4	34985.9	113660
3-Ureidopropionic acid	Others	338834	3.98445e+06	345745	1.01152e+06	46688.1	382772	78415.5	98466.4		38925.9	1.00767e+06	78794	481071	6805.64	231375	10009.2	120056
Nicotinamide N-oxide	Pyrimidine	241624	29702.8	180505	37323.9	25718.4	5853.52	22329.9	10740.8		42157.4	33376.8	72495.3	59509.3	13798.2	22953.7	21569.8	19142.1
Tryptophan	Amino acid	3.53638e+06	743242	2.88921e+06	1.76704e+06	318677	85602.5	318400	152390		1.75398e+06	525584	1.34845e+06	1.67775e+06	441110	74707.8	124645	246146
4-t-hydroxyproline	Amino acid derivative	5.21001e+06	988124	4.08847e+06	1.99947e+06	531932	178659	438397	341609		789735	631684	1.77031e+06	1.78582e+06	26834.5	109111	177774	260063
Methionine	Amino acid	440410	210696	441574	257708	24088.1	22231.2	32380	19248.6		406898	185822	439095	236832	60955.5	15758	48328.2	16526
Adenosine	Purine	402756	10533.3	408161	47997.3	90171.3	3347.55	129257	12578.8		74377.9	8224.89	366560	65638.1	20198	1346.3	154442	30304.8
Proline betaine	Amino acid derivative	115563	20079.7	101904	55379.7	9887.07	5722.8	5864.86	11724.7		184196	8952.55	144372	127604	26373.3	902.783	12776.7	13121.9
Citrulline	Amino acid	1.02693e+07	3.63571e+06	9.8084e+06	5.88174e+06	694192	289215	811542	544640		5.92739e+06	1.20198e+06	4.52242e+06	7.49695e+06	1.00286e+06	301269	352291	743046
Glycerophosphocholine	Lipid	5.11244e+06	409945	3.78567e+06	3.46971e+06	402782	48809.3	482340	462087		4.81446e+06	4.07233e+06	4.31894e+06	5.71583e+06	1.52021e+06	525608	340074	1.19029e+06
Taurine	Others	5.01642e+06	9.2604e+06	4.91145e+06	5.66301e+06	358721	220066	290458	208826		4.59682e+06	8.82002e+06	5.33576e+06	6.5516e+06	257591	450525	159571	565154
Hypoxanthine	Purine	218921	6445.13	267384	54988.6	31256	2331.42	87466.8	20258.2		126757	2623.87	249902	122415	30363.3	1458.06	151713	99954
Serine	Amino acid	1.60444e+06	840305	1.30414e+06	803535	145651	67649.1	128655	65754.9		853824	601963	1.09036e+06	958469	182708	122195	85839.6	127330
Asparagine	Amino acid	3.55174e+06	1.54209e+06	3.09752e+06	1.41555e+06	347267	170206	418259	109565		1.90956e+06	1.19162e+06	2.53502e+06	2.12311e+06	326068	297166	193466	283565
2-hydroxycinnamic acid	Others	547784	365203	530187	257893	30743.6	30827.5	46372.9	27304.8		370275	292611	411354	345186	30601.8	37054.4	23775.1	18235.4
Creatine	Amino acid derivative	4.19443e+06	8.88796e+06	3.71855e+06	4.29326e+06	334720	546161	297072	416943		2.5551e+06	7.84467e+06	3.56708e+06	4.04543e+06	156037	1.93157e+06	305796	651830
Tyrosine	Amino acid	937062	608471	910466	445847	51312.8	53028.9	81256.8	49918.4		584733	454927	632378	540033	53831.1	60079.8	20243.4	24373.6
Phenylalanine	Amino acid	5.57713e+06	8.52697e+06	5.67298e+06	5.03372e+06	226918	458313	436415	647087		3.53693e+06	5.04141e+06	2.68253e+06	4.04533e+06	666318	812524	220093	429468
N-Acetyl-Phenylalanine (second is nM)	Amino acid derivative	241949	941004	257566	207278	28070	73470.7	34293.5	39792.2		255.169	652.793	290.815	347.783	52.8868	153.465	68.2465	114.504
N1-Acetylspermidine	Others	55071.5	490350	58607.2	57458.9	19152.8	63506.5	10492.6	13978.7		7549.23	129000	17579.9	79386.1	2060.85	53755.2	3271.2	24201.6
Phosphocholine	Lipid	435502	922237	389299	261454	52568.3	105033	52283.1	65660.9		48741.1	163774	64750.3	142166	19391.4	106162	31763.4	112323
LysoPC(18:2)	Lipid	3.49997e+06	1.70453e+06	4.79289e+06	3.22958e+06	355422	118070	509945	289295		3.86969e+06	3.31365e+06	3.53165e+06	5.41668e+06	1.01559e+06	447243	478119	882697
7-methylguanine	Purine	114686	198862	107277	124599	8477.71	13607.4	12322.7	17206.9		24156.7	61840.9	35757.2	67367.7	2909.1	16424	3882.96	8136.88
Arginine	Amino acid	1.33453e+07	6.51507e+06	1.41108e+07	9.47207e+06	835264	544059	1.3059e+06	1.42697e+06		6.42044e+06	4.11188e+06	5.75793e+06	8.69945e+06	569278	794206	219769	830912
4-Guanidinobutanoic acid	Amino acid derivative	129398	40469.9	128167	86080.7	16391.8	7946	18071.9	13757.9		50791.8	13082.7	27617.4	45718.3	7614.95	5465.39	3405.83	5569.52
LysoPC(16:0)	Lipid	6.09748e+06	3.22772e+06	5.52356e+06	4.56156e+06	465292	238030	595800	586872		4.60572e+06	4.64137e+06	3.67026e+06	4.10289e+06	1.15926e+06	793892	108837	474158
Trimethyllysine	Amino acid derivative	767371	882531	506248	549789	55083.5	83915.9	52296.1	77667.6		160193	615859	300679	690479	50118.9	132443	47608.1	169908
Threonine	Amino acid	1.02983e+07	6.30336e+06	7.75025e+06	5.10483e+06	1.10338e+06	629556	749644	595925		6.52129e+06	5.90439e+06	7.18256e+06	5.47881e+06	639296	1.13502e+06	557989	586451
Cystine	Peptide	2.13192e+06	1.10348e+06	2.08827e+06	1.30904e+06	250905	105510	251212	105562		1.02055e+06	538831	755150	1.63906e+06	313052	122289	218721	400154
γ-D-Glutamylglycine	Peptide	282792	128189	221206	195989	26073.7	17536.9	25860.4	22308		82617.2	98169.5	147386	318507	19192.7	24935.9	16388.3	61036
Betaine	Amino acid derivative	5.27937e+06	4.40993e+06	4.98125e+06	2.59135e+06	377025	331601	529504	436381		2.82442e+06	4.24852e+06	2.61419e+06	2.91662e+06	522410	1.28701e+06	162354	412764
Proline	Amino acid	2.91723e+06	1.44339e+06	2.88527e+06	1.72632e+06	359630	189917	384198	182088		2.62259e+06	1.09396e+06	2.85223e+06	2.10535e+06	197260	260804	169052	187537
Uric acid	Purine	292974	707132	374822	314676	47182.8	74476.4	54831.5	74923.8		258257	1.50234e+06	152684	170840	91153.2	213921	38714.2	53417.7
5-L-Glutamyl-L-alanine	Peptide	727521	305329	690336	477131	49791.7	72128.1	101772	54252.6		241478	174154	328486	796680	31926.7	64948.6	25019.6	182260
Carnitine	Energy	7.23653e+06	4.07349e+06	5.82521e+06	5.46309e+06	679437	399629	366237	260009		5.21275e+06	3.97499e+06	6.50983e+06	8.64103e+06	287744	624331	1.31794e+06	847162
Trigonellinamide	Others	1.13092e+06	1.93641e+06	512918	552999	227659	398809	59644.8	91083.2		173276	494216	181118	775849	55834.3	185622	13723.3	78094.7
Isoleucine	Amino acid	3.11348e+06	3.21179e+06	3.13608e+06	1.70784e+06	275731	236225	280627	102712		2.56248e+06	2.81663e+06	1.99114e+06	2.51033e+06	380975	328690	174394	114665
Lysine	Amino acid	189556	159662	213083	120192	17025.7	74180.7	36722.7	8066.71		4.4006e+06	6.20743e+06	6.12937e+06	7.54184e+06	498320	974211	373782	958422
Diaminopimelic acid	Amino acid derivative	120012	151208	107494	95847	6498.27	11127	7773.16	10055.4		68295.3	145492	92570.5	93415.8	8977.38	21518.8	6927.91	14652.9
Leucine	Amino acid	1.10281e+07	8.52899e+06	1.12707e+07	6.28508e+06	904927	765464	1.05863e+06	974476		7.75598e+06	7.08203e+06	6.17978e+06	7.6395e+06	1.30463e+06	1.32011e+06	526724	881733
Homocitrulline	Amino acid derivative	97489.6	110215	75905.7	59012.7	14023.1	8596.3	10839.1	4403.7		43106.1	121144	61125.3	57238.9	7360.97	14881.7	3897.17	7250.96
Ergothioneine	Amino acid derivative	1.85058e+06	1.64986e+06	1.10191e+06	1.19437e+06	177770	151943	164444	177596		43055.8	232575	122207	525606	18229.1	226519	91090.1	506252
N2-Acetyl-L-ornithine	Amino acid derivative	49713.5	8871.42	67520.8	27942.2	2444.42	2212.73	3958.21	5339.88		34314	23950.2	39765.4	38836.5	5432.02	2379.05	3454.44	3759.15
Citric acid	Energy	413643	29639	423852	95172.7	41928.7	5621.17	78590.6	11908						0	0	0	0
Aconitic acid	Energy	211480	19236.6	265772	41553.1	19257.4	5289.56	42688.5	3229.51		22571.6	10660.7	43090.3	50849.9	5019.75	755.292	5954.43	1281.08
Uridine	Pyrimidine	356476	50354.1	474407	217301	37590.8	6157.64	50306.9	14411		73742.3	88790.7	66187.7	62817.2	11077	33796.6	5374.77	9013.78
Oxoglutarate	Energy	1.01589e+06	98181.6	1.21814e+06	360377	134882	23664.3	176962	81124.8		252667	128396	73901.5	167163	92314.8	30305.1	8093.29	32636.3
Malic acid	Energy	244050	38105.4	220256	69969.6	68476.1	6883.99	32328.8	10734.8		54070.7	37351.4	31709.7	83296.5	22360.2	11166.2	2460.33	24908.6
N-epsilon-acetyllysine	Amino acid derivative	49876.8	15985.2	48684.5	35090.1	2211.51	4222.04	5563.48	2230.28		4642.66	11712	7814.41	10740.7	515.111	1906.11	460.542	1282.64
Ornithine	Amino acid	345722	94720.8	328621	249165	27747.9	15441.5	35798.7	37496.2		81931.2	88610.6	79782.5	97771.3	13707.6	6100.38	5885.4	17083.6
Glutamine	Amino acid	1.14396e+07	5.83153e+06	1.24343e+07	1.21578e+07	469889	958131	578853	745786		3.31683e+06	3.6877e+06	3.91734e+06	4.88511e+06	500577	310226	76926.2	605403
Inosine	Purine	40414.9	946.228	51778.3	10698.1	8156.18	416.289	22597.1	4441.02		17211.1	111.814	26262.8	20796.3	3764.32	82.0706	14910.1	18345.2
Gamma-Glutamylglutamine	Peptide	405063	160226	447461	457341	28992.4	40696.8	56984.4	33402.9		41447	73416.1	65520.6	160823	10688.8	9429.74	7121.64	48277.6
Indoxylsulfate	Amino acid derivative	3.33704e+06	1.11617e+06	2.18258e+06	706532	691185	295388	431915	171003		2.61449e+06	2.41819e+06	2.98489e+06	2.37935e+06	867533	1.51721e+06	203798	287407
Malonic acid	Others	1.88199e+06	3.11435e+06	1.3775e+06	683190	278960	644832	206137	111665		31196.7	459695	29582.2	55337.2	13874.3	213717	3130.78	10519.3
Glutamic acid	Amino acid	1.46549e+06	675524	1.4809e+06	1.79618e+06	100479	158299	134741	255638		149410	307874	197964	477580	48294.8	53852.2	31186.8	108690
Histidine	Amino acid	1.86397e+06	1.29546e+06	2.71553e+06	2.37994e+06	173878	208644	337170	312188		840986	815926	752073	935369	107352	99178	11378.8	117967
Aspartic acid	Amino acid	338949	168631	292396	396949	31128.5	39363.3	33168	63560.1		26459.1	58934.2	45350.8	103089	10391.9	13314.4	12856.4	32087.8
N-Acetylmuramic acid	Others	88309.2	26643.5	24409	24001.5	53843.7	5312.95	2420.72	1356.53						0	0	0	0
Glycero-3-phosphoethanolamine	Lipids	133147	92999.5	115838	168167	7781.86	18846.8	10019.8	17097.3		31750.1	72918.7	33973.6	56273.9	8744.53	9543.59	3060.3	14255.3
Sphingosine-1-Phosphate (second is nM)	Lipids	2.83219e+06	3.19544e+06	2.62476e+06	1.8104e+06	269355	112045	255407	160389		255.507	312.839	252.933	340.072	42.9862	21.4607	21.3491	40.0804
12:0-Carnitine (second is nM)	Energy	476983	1.34725e+06	546466	332842	65463	140743	69370.6	41736		32.0142	42.877	32.5513	34.3852	0.272976	1.44993	0.283196	0.520552
14:0-Carnitine (second is nM)	Energy	767500	5.18291e+06	765874	785366	92862.7	698032	113573	112845		5.5395	79.5895	9.90816	26.8165	1.01103	4.19985	0.731558	3.61348
16:0-Carnitine (second is nM)	Energy	4.78968e+06	1.8365e+07	4.83327e+06	4.63495e+06	486545	2.1981e+06	813124	678447		1.75382	81.3877	3.71777	14.858	1.03826	7.50349	1.7544	2.06868
18:1-Carnitine (second is nM)	Energy	2.46933e+06	1.39229e+07	3.46081e+06	3.35433e+06	319696	1.83481e+06	777913	586103		11.6617	106.438	14.834	29.4704	1.2406	9.60357	1.55293	1.74362
LysoPC(16:1) (second is nM)	Lipids	1.46476e+07	6.08165e+06	1.85793e+07	1.3807e+07	1.07997e+06	388558	2.93999e+06	1.60186e+06		556.568	539.272	777.183	865.765	73.0297	99.408	152.886	256.389
LysoPC(17:1) (second is nM)	Lipids	1.14898e+06	409743	1.53822e+06	1.05205e+06	118997	36190	220558	128392		214.538	202.073	246.511	237.684	7.60238	13.0185	26.1135	26.5091
LysoPC(20:2) (second is nM)	Lipids	4.18799e+06	1.42166e+06	5.55208e+06	3.70188e+06	495876	229807	913794	482627		248.196	156.09	258.341	398.959	65.6235	9.06939	46.1695	86.2136
LysoPC(20:3) (second is nM)	Lipids	7.0783e+06	2.83182e+06	1.1909e+07	6.27919e+06	479803	463399	1.59012e+06	462200		844.311	492.054	1519.34	1873.13	161.396	61.1627	635.687	552.919
LysoPC(20:4) (second is nM)	Lipids	8.2124e+07	2.28951e+07	8.42381e+07	4.43589e+07	7.19083e+06	3.60715e+06	8.73766e+06	3.65983e+06		7954.03	4258.67	8576.84	8482.54	548.914	421.771	519.283	1168.26
LysoPC(20:5) (second is nM)	Lipids	1.84403e+06	455488	2.14443e+06	1.29292e+06	237497	60671.7	353511	167747		186.012	161.065	225.753	306.793	7.21989	8.88213	43.9579	51.0648
Myristoleic acid (second is nM)	Lipids	163318	673647	154666	121445	43353.3	85516.5	23562.7	17859.3		355.65	12342.9	488.2	1991.48	121.173	2100.77	108.885	300.773
Palmitoleic acid (second is nM)	Lipids	291157	658060	295621	300066	39005.4	56864.1	35862	38956.4		4927.55	34310.6	4267	16005	1499.7	3355.9	950.314	2346.54
Stearic acid (second is nM)	Lipids	4.5834e+06	5.91229e+06	4.72209e+06	3.56694e+06	449832	331841	464634	270141		1666.6	3054.6	1952.83	2151.35	253.794	345.893	528.141	459.056
Total acylcarnitines (second is nM)	-	6.90376e+06	2.56086e+07	6.80072e+06	6.44034e+06	700562	2.54161e+06	1.09125e+06	863582		50.9692	310.292	61.0112	105.53	2.98164	20.1926	3.42239	3.24877
Total LysoPC (second is mM)	-	9.86157e+07	2.94322e+07	1.04962e+08	5.94588e+07	8.18197e+06	3.89041e+06	1.17644e+07	5.06901e+06		10.1492	5.95867	11.776	12.3172	0.672571	0.444757	1.10286	1.66861
Total FFA (second is mM)	-	5.03787e+06	7.24399e+06	5.17238e+06	3.98845e+06	479149	407912	516890	309823		6.9498	49.7081	6.70802	20.1478	1.66616	5.59001	1.10601	3.07049

## Sheet: Stats
Metabolite	DBA model						F Vs B mice
	qvalue (ANOVA)	p (DBA1)	p (DBA2)	p (day 0)	p (day 5)		qvalue (ANOVA)	p (F mice)	p (B mice)	p (day 0)	p (day 5)
3-Indolepropionic acid	-	0.00124183	0.00169422	0.828107	6.94083e-06		-	0.0358838	0.363908	0.196584	0.140774
Serotonin	-	0.0902567	0.0863506	0.679897	0.980811		-	0.00405209	0.705045	0.17034	0.303808
Kynurenine	0.000180952	5.2314e-07	0.000125901	0.151148	4.99133e-06		0.0561367	0.00733718	0.010749	0.00255874	0.836414
Methyllysine	0.000183879	0.180751	0.885018	8.69714e-06	0.000121269		0.0561367	0.0919194	0.101983	0.00210212	0.0312215
3-Ureidopropionic acid	0.000184675	2.56305e-05	0.000263468	0.940663	7.20702e-05		0.0561367	0.0247806	0.0435176	0.0199176	0.105551
Nicotinamide N-oxide	0.000184791	1.18917e-05	7.59362e-05	0.0898808	0.550792		0.185031	0.756516	0.668526	0.288318	0.416588
Tryptophan	0.000193998	5.98331e-06	0.00763064	0.167983	0.00036573		0.064064	0.0667255	0.292477	0.433258	0.0144119
4-t-hydroxyproline	0.000196494	1.18618e-05	0.00212301	0.121732	0.0315069		0.0561367	0.244926	0.962527	0.0107714	0.0147628
Methionine	0.000199079	2.9883e-06	0.000271627	0.977336	0.135884		0.0561367	0.0320868	0.0194653	0.694067	0.0670078
Adenosine	0.000213248	0.001847	0.0212684	0.973064	0.029731		0.0561367	0.046258	0.145231	0.154285	0.154386
Proline betaine	0.000226648	8.12088e-07	0.0082607	0.253691	0.028957		0.0561367	0.00690655	0.395216	0.240583	0.00277061
Citrulline	0.000254719	1.42107e-06	0.00129405	0.671293	0.00689482		0.0561367	0.0141782	0.0199292	0.261488	0.0014814
Glycerophosphocholine	0.000267529	8.03755e-07	0.643951	0.0494551	0.00111385		0.262385	0.670286	0.330753	0.769497	0.273204
Taurine	0.000304367	6.4211e-08	0.0542669	0.822771	6.32221e-08		0.0561367	0.000566119	0.117666	0.0586816	0.0214513
Hypoxanthine	0.000327755	7.67757e-05	0.0397105	0.611942	0.0618124		0.0677027	0.0262978	0.513065	0.480282	0.316789
Serine	0.000471424	0.000411614	0.00429991	0.139946	0.70367		0.140332	0.301514	0.427804	0.302601	0.0899667
Asparagine	0.000578666	0.000177082	0.00290395	0.414732	0.544303		0.0780973	0.15521	0.281075	0.161366	0.06396
2-hydroxycinnamic acid	0.000588563	0.000710494	0.000198295	0.755971	0.0230131		0.088705	0.158968	0.0723083	0.332285	0.266474
Creatine	0.000590859	9.41423e-06	0.287996	0.301884	2.3472e-05		0.0561367	0.0709427	0.540695	0.0367376	0.142128
Tyrosine	0.000608169	0.000424326	0.000268613	0.785706	0.0456105		0.121672	0.159301	0.0278698	0.455895	0.260183
Phenylalanine	0.000668159	0.000157188	0.432846	0.848407	0.00147658		0.0701822	0.204007	0.041889	0.296258	0.332447
N-Acetyl-Phenylalanine	-	1.64259e-06	0.35137	0.728794	4.90968e-07		-	0.0755634	0.687264	0.694922	0.16626
N1-Acetylspermidine	0.000685268	0.000151341	0.948867	0.873705	0.000192938		0.0561367	0.108901	0.0824177	0.0480509	0.445592
Phosphocholine	0.000722301	0.00182486	0.156155	0.540985	0.000228248		0.26566	0.360193	0.548551	0.685099	0.893398
LysoPC(18:2)	0.000744816	0.00056955	0.0191333	0.0538777	0.00205276		0.148271	0.641905	0.123972	0.777407	0.093828
7-methylguanine	0.000942658	0.00020016	0.432198	0.62708	0.00663857		0.0561367	0.103763	0.0220072	0.0572362	0.776763
Arginine	0.00116051	5.83986e-06	0.0334059	0.628444	0.0975073		0.0575014	0.0604351	0.034172	0.3405	0.0072208
4-Guanidinobutanoic acid	0.00149569	0.000312109	0.0850929	0.960299	0.0201833		0.0561367	0.00847971	0.0395121	0.047849	0.00580302
LysoPC(16:0)	0.00183623	9.90848e-05	0.270791	0.458139	0.0752716		0.283264	0.980683	0.433636	0.479565	0.586116
Trimethyllysine	0.00208788	0.272727	0.652422	0.00294368	0.0131785		0.0561367	0.0342665	0.102087	0.0885043	0.741564
Threonine	0.00224655	0.00720974	0.0153131	0.0743754	0.192298		0.168673	0.656861	0.0800689	0.465944	0.754014
Cystine	0.00262018	0.00263757	0.0145797	0.903535	0.19428		0.115103	0.226903	0.114698	0.516028	0.0656956
γ-D-Glutamylglycine	0.00273184	0.000183892	0.472752	0.110817	0.0373587		0.0561367	0.639815	0.0633527	0.0434758	0.0290696
Betaine	0.00287535	0.102578	0.00370422	0.652565	0.00772203		0.24529	0.363696	0.533617	0.722515	0.385747
Proline	0.00292262	0.002956	0.0179753	0.952255	0.303705		0.0561367	0.0041114	0.0256682	0.411497	0.0226157
Uric acid	0.00319426	0.000492345	0.531462	0.273029	0.00310435		0.0601608	0.00566299	0.793253	0.345816	0.00645339
5-L-Glutamyl-L-alanine	0.00320467	0.000338551	0.0874483	0.747952	0.0815342		0.0561367	0.400718	0.0812872	0.0782335	0.0354864
Carnitine	0.0035835	0.00126165	0.433615	0.0891344	0.0136753		0.0806721	0.142413	0.230593	0.40159	0.00538883
Trigonellinamide	0.00440165	0.10631	0.721044	0.0248987	0.0101357		0.0561367	0.182339	0.00398099	0.899284	0.234016
Isoleucine	0.00518819	0.790042	0.000542523	0.954817	0.000206774		0.116201	0.631875	0.0535894	0.241141	0.432089
Lysine	0.00535027	0.705082	0.0334084	0.571258	0.612812		0.0660315	0.166512	0.243537	0.0348686	0.366573
Diaminopimelic acid	0.00560898	0.0329872	0.37974	0.233022	0.00310622		0.0670009	0.0294809	0.960753	0.079015	0.0987727
Leucine	0.00601565	0.0511294	0.00401855	0.863721	0.0994536		0.235364	0.72897	0.215655	0.326001	0.739168
Homocitrulline	0.00826038	0.451624	0.175126	0.240011	0.000327342		0.0584359	0.00742574	0.658388	0.0881194	0.0154995
Ergothioneine	0.00898691	0.403403	0.70899	0.00632742	0.077642		0.262385	0.464778	0.486927	0.452556	0.624225
N2-Acetyl-L-ornithine	9.54101e-05	1.30783e-09	0.000125568	0.0016484	0.0139181		0.0610926	0.15352	0.861661	0.435119	0.0199809
Citric acid	9.54101e-05	6.2555e-06	0.0023095	0.910406	0.00146733
Aconitic acid	9.54101e-05	1.75359e-06	0.000517071	0.267972	0.00413821		0.0326992	0.0968573	0.285504	0.0398654	1.73768e-06
Uridine	9.54101e-05	1.56448e-05	0.000542786	0.0780134	1.67491e-05		0.274336	0.696013	0.761343	0.570212	0.505415
Oxoglutarate	9.79976e-05	6.67295e-05	0.000821789	0.376222	0.021719		0.043092	0.276355	0.0608613	0.147909	0.417691
Malic acid	9.84076e-05	0.0148135	0.00107582	0.758409	0.034252		0.10494	0.536936	0.129624	0.391904	0.164895
N-epsilon-acetyllysine	0.000154895	2.23347e-05	0.0433201	0.845545	0.00235869		0.0334306	0.0298512	0.102646	0.00384879	0.689204
Ornithine	0.000158259	1.77821e-06	0.150265	0.710455	0.00720597		0.211468	0.678459	0.380002	0.892325	0.641766
Glutamine	0.000207404	0.000335251	0.775225	0.199474	0.00022272		0.103059	0.556458	0.208151	0.317607	0.14554
Inosine	0.000215371	0.000916587	0.105763	0.645211	0.0795342		0.0389946	0.019951	0.825122	0.593159	0.34156
Gamma-Glutamylglutamine	0.000466848	0.000274421	0.883323	0.518526	0.000108771		0.0425065	0.0667731	0.142022	0.117243	0.167115
Indoxylsulfate	0.000537657	0.011974	0.00832931	0.176944	0.255775		0.140483	0.91514	0.141873	0.703023	0.981414
Malonic acid	0.000586566	0.111211	0.0109953	0.164499	0.00676719		0.0354525	0.138457	0.087565	0.916172	0.154751
Glutamic acid	0.000869832	0.00115467	0.307687	0.928061	0.00504951		0.054525	0.0715381	0.0779367	0.435942	0.22834
Histidine	0.00188221	0.0542095	0.477796	0.0421575	0.0176237		0.215721	0.869527	0.21806	0.46931	0.468604
Aspartic acid	0.00224838	0.00429669	0.183937	0.319722	0.0143268		0.0765656	0.105726	0.171283	0.298485	0.272562
N-Acetylmuramic acid	0.00428901	0.283275	0.885456	0.266029	0.643004
Glycero-3-phosphoethanolamine	0.00867171	0.0791853	0.0282799	0.190294	0.0121124		0.0566389	0.0192621	0.216084	0.822957	0.374551
Sphingosine-1-Phosphate	-	0.236791	0.0163471	0.583187	2.52282e-06		-	0.292994	0.11844	0.959593	0.577503
12:0-Carnitine	8.34055e-05	9.2506e-05	0.0187975	0.475723	3.12916e-05		-	0.00408825	0.029906	0.221101	0.00631823
14:0-Carnitine	0.000131954	0.000125782	0.904448	0.991285	0.000125018		-	0.000223311	0.0163718	0.0149264	8.70372e-05
16:0-Carnitine	0.000141429	0.000133419	0.853613	0.963931	0.000104631		-	0.00155516	0.00667178	0.380703	0.00192668
18:1-Carnitine	0.000176152	0.000131882	0.914249	0.261377	0.000201618		-	0.00197242	0.00080559	0.164001	0.00336773
LysoPC(16:1)	0.000161323	1.08111e-05	0.176099	0.234524	0.000845833		-	0.893474	0.778841	0.258241	0.30264
LysoPC(17:1)	0.000133911	0.000110419	0.0768431	0.142957	0.000629451		-	0.447214	0.82038	0.313398	0.289134
LysoPC(20:2)	0.000386857	0.000234508	0.0955754	0.210795	0.000938499		-	0.255478	0.214995	0.903968	0.0660799
LysoPC(20:3)	6.51702e-05	5.40216e-06	0.00631735	0.0147095	5.2261e-05		-	0.113662	0.689433	0.371211	0.0870392
LysoPC(20:4)	2.05221e-05	4.88696e-06	0.00119719	0.85397	0.000566764		-	0.00215622	0.944633	0.441428	0.0299016
LysoPC(20:5)	9.93717e-05	0.000195511	0.0487973	0.490889	0.000607808		-	0.0739972	0.275329	0.434989	0.0627996
Myristoleic acid	0.000162324	0.000126771	0.277001	0.863342	9.55016e-05		-	0.0105338	0.010719	0.44726	0.0149929
Palmitoleic acid	0.000341035	6.98935e-05	0.934027	0.933803	9.01101e-05		-	0.00113361	0.0100068	0.724888	0.00554959
Stearic acid	0.00265685	0.0297902	0.0489882	0.832604	3.82282e-05		-	0.0201059	0.786352	0.649005	0.170856
								1	1	1	1
Total acylcarnitines	-	2.75585e-05	0.798757	0.937693	1.84463e-05		-	0.000849338	8.19465e-05	0.0697556	0.00170555
Total LysoPC	-	3.94021e-06	0.00387084	0.663776	0.000210623		-	0.00309439	0.797118	0.263893	0.0277216
Total FFA	-	0.00260319	0.0686176	0.850802	7.60548e-06		-	0.00295871	0.016552	0.908294	0.00674499
