# Supplementary material for: Microbial Metabolite 3-Indolepropionic Acid Mediates Immunosuppression
Source: Metabolites. 2022 Jul 14;12(7):645. doi: 10.3390/metabo12070645 (PMC9317520; doi:10.3390/metabo12070645)
Supplement: Supplementary file 1 [file metabolites-12-00645-s001.zip › Supplementary Table S2.xlsx]

## Sheet: Data
Metabolite	Metabolite class	DBA model									F Vs B mice
		DBA1_day0 (MEAN)	DBA1_day5 (MEAN)	DBA2_day0 (MEAN)	DBA2_day5 (MEAN)	DBA1_day0 (SEM)	DBA1_day5 (SEM)	DBA2_day0 (SEM)	DBA2_day5 (SEM)		Fmice_day0 (MEAN)	Fmice_day5 (MEAN)	Bmice_day0 (MEAN)	Bmice_day5 (MEAN)	Fmice_day0 (SEM)	Fmice_day5 (SEM)	Bmice_day0 (SEM)	Bmice_day5 (SEM)
3-Indolepropionic acid (second is nM)	Amino acid derivative	973109	21516.5	918911	335081	205672	3101.84	133900	34294.4		1120.66	161.222	1328.22	1802.08	176.737	96.9355	316.612	427.209
Serotonin	Amino acid derivative	109189	12710.1	83152.9	12387.6	50317.4	9883.79	36187.9	8648.89		16176.2	1886.24	39607.8	59476.8	2258.57	988.992	13072.8	46521.5
Kynurenine	Amino acid derivative	17650	184625	15332.3	88352.8	1002.88	9878.22	1174.26	7197.26		11827.7	107453	23633.8	112127	1107.51	14806.1	1800.23	15828.2
Methyllysine	Amino acid derivative	1.25943e+07	9.98327e+06	296355	300698	1.37005e+06	1.26611e+06	25093.5	15465.9		110384	194507	346636	607112	25059.5	32976.4	34985.9	113660
3-Ureidopropionic acid	Others	338834	3.98445e+06	345745	1.01152e+06	46688.1	382772	78415.5	98466.4		38925.9	1.00767e+06	78794	481071	6805.64	231375	10009.2	120056
Nicotinamide N-oxide	Pyrimidine	241624	29702.8	180505	37323.9	25718.4	5853.52	22329.9	10740.8		42157.4	33376.8	72495.3	59509.3	13798.2	22953.7	21569.8	19142.1
Tryptophan	Amino acid	3.53638e+06	743242	2.88921e+06	1.76704e+06	318677	85602.5	318400	152390		1.75398e+06	525584	1.34845e+06	1.67775e+06	441110	74707.8	124645	246146
4-t-hydroxyproline	Amino acid derivative	5.21001e+06	988124	4.08847e+06	1.99947e+06	531932	178659	438397	341609		789735	631684	1.77031e+06	1.78582e+06	26834.5	109111	177774	260063
Methionine	Amino acid	440410	210696	441574	257708	24088.1	22231.2	32380	19248.6		406898	185822	439095	236832	60955.5	15758	48328.2	16526
Adenosine	Purine	402756	10533.3	408161	47997.3	90171.3	3347.55	129257	12578.8		74377.9	8224.89	366560	65638.1	20198	1346.3	154442	30304.8
Proline betaine	Amino acid derivative	115563	20079.7	101904	55379.7	9887.07	5722.8	5864.86	11724.7		184196	8952.55	144372	127604	26373.3	902.783	12776.7	13121.9
Citrulline	Amino acid	1.02693e+07	3.63571e+06	9.8084e+06	5.88174e+06	694192	289215	811542	544640		5.92739e+06	1.20198e+06	4.52242e+06	7.49695e+06	1.00286e+06	301269	352291	743046
Glycerophosphocholine	Lipid	5.11244e+06	409945	3.78567e+06	3.46971e+06	402782	48809.3	482340	462087		4.81446e+06	4.07233e+06	4.31894e+06	5.71583e+06	1.52021e+06	525608	340074	1.19029e+06
Taurine	Others	5.01642e+06	9.2604e+06	4.91145e+06	5.66301e+06	358721	220066	290458	208826		4.59682e+06	8.82002e+06	5.33576e+06	6.5516e+06	257591	450525	159571	565154
Hypoxanthine	Purine	218921	6445.13	267384	54988.6	31256	2331.42	87466.8	20258.2		126757	2623.87	249902	122415	30363.3	1458.06	151713	99954
Serine	Amino acid	1.60444e+06	840305	1.30414e+06	803535	145651	67649.1	128655	65754.9		853824	601963	1.09036e+06	958469	182708	122195	85839.6	127330
Asparagine	Amino acid	3.55174e+06	1.54209e+06	3.09752e+06	1.41555e+06	347267	170206	418259	109565		1.90956e+06	1.19162e+06	2.53502e+06	2.12311e+06	326068	297166	193466	283565
2-hydroxycinnamic acid	Others	547784	365203	530187	257893	30743.6	30827.5	46372.9	27304.8		370275	292611	411354	345186	30601.8	37054.4	23775.1	18235.4
Creatine	Amino acid derivative	4.19443e+06	8.88796e+06	3.71855e+06	4.29326e+06	334720	546161	297072	416943		2.5551e+06	7.84467e+06	3.56708e+06	4.04543e+06	156037	1.93157e+06	305796	651830
Tyrosine	Amino acid	937062	608471	910466	445847	51312.8	53028.9	81256.8	49918.4		584733	454927	632378	540033	53831.1	60079.8	20243.4	24373.6
Phenylalanine	Amino acid	5.57713e+06	8.52697e+06	5.67298e+06	5.03372e+06	226918	458313	436415	647087		3.53693e+06	5.04141e+06	2.68253e+06	4.04533e+06	666318	812524	220093	429468
N-Acetyl-Phenylalanine (second is nM)	Amino acid derivative	241949	941004	257566	207278	28070	73470.7	34293.5	39792.2		255.169	652.793	290.815	347.783	52.8868	153.465	68.2465	114.504
N1-Acetylspermidine	Others	55071.5	490350	58607.2	57458.9	19152.8	63506.5	10492.6	13978.7		7549.23	129000	17579.9	79386.1	2060.85	53755.2	3271.2	24201.6
Phosphocholine	Lipid	435502	922237	389299	261454	52568.3	105033	52283.1	65660.9		48741.1	163774	64750.3	142166	19391.4	106162	31763.4	112323
LysoPC(18:2)	Lipid	3.49997e+06	1.70453e+06	4.79289e+06	3.22958e+06	355422	118070	509945	289295		3.86969e+06	3.31365e+06	3.53165e+06	5.41668e+06	1.01559e+06	447243	478119	882697
7-methylguanine	Purine	114686	198862	107277	124599	8477.71	13607.4	12322.7	17206.9		24156.7	61840.9	35757.2	67367.7	2909.1	16424	3882.96	8136.88
Arginine	Amino acid	1.33453e+07	6.51507e+06	1.41108e+07	9.47207e+06	835264	544059	1.3059e+06	1.42697e+06		6.42044e+06	4.11188e+06	5.75793e+06	8.69945e+06	569278	794206	219769	830912
4-Guanidinobutanoic acid	Amino acid derivative	129398	40469.9	128167	86080.7	16391.8	7946	18071.9	13757.9		50791.8	13082.7	27617.4	45718.3	7614.95	5465.39	3405.83	5569.52
LysoPC(16:0)	Lipid	6.09748e+06	3.22772e+06	5.52356e+06	4.56156e+06	465292	238030	595800	586872		4.60572e+06	4.64137e+06	3.67026e+06	4.10289e+06	1.15926e+06	793892	108837	474158
Trimethyllysine	Amino acid derivative	767371	882531	506248	549789	55083.5	83915.9	52296.1	77667.6		160193	615859	300679	690479	50118.9	132443	47608.1	169908
Threonine	Amino acid	1.02983e+07	6.30336e+06	7.75025e+06	5.10483e+06	1.10338e+06	629556	749644	595925		6.52129e+06	5.90439e+06	7.18256e+06	5.47881e+06	639296	1.13502e+06	557989	586451
Cystine	Peptide	2.13192e+06	1.10348e+06	2.08827e+06	1.30904e+06	250905	105510	251212	105562		1.02055e+06	538831	755150	1.63906e+06	313052	122289	218721	400154
γ-D-Glutamylglycine	Peptide	282792	128189	221206	195989	26073.7	17536.9	25860.4	22308		82617.2	98169.5	147386	318507	19192.7	24935.9	16388.3	61036
Betaine	Amino acid derivative	5.27937e+06	4.40993e+06	4.98125e+06	2.59135e+06	377025	331601	529504	436381		2.82442e+06	4.24852e+06	2.61419e+06	2.91662e+06	522410	1.28701e+06	162354	412764
Proline	Amino acid	2.91723e+06	1.44339e+06	2.88527e+06	1.72632e+06	359630	189917	384198	182088		2.62259e+06	1.09396e+06	2.85223e+06	2.10535e+06	197260	260804	169052	187537
Uric acid	Purine	292974	707132	374822	314676	47182.8	74476.4	54831.5	74923.8		258257	1.50234e+06	152684	170840	91153.2	213921	38714.2	53417.7
5-L-Glutamyl-L-alanine	Peptide	727521	305329	690336	477131	49791.7	72128.1	101772	54252.6		241478	174154	328486	796680	31926.7	64948.6	25019.6	182260
Carnitine	Energy	7.23653e+06	4.07349e+06	5.82521e+06	5.46309e+06	679437	399629	366237	260009		5.21275e+06	3.97499e+06	6.50983e+06	8.64103e+06	287744	624331	1.31794e+06	847162
Trigonellinamide	Others	1.13092e+06	1.93641e+06	512918	552999	227659	398809	59644.8	91083.2		173276	494216	181118	775849	55834.3	185622	13723.3	78094.7
Isoleucine	Amino acid	3.11348e+06	3.21179e+06	3.13608e+06	1.70784e+06	275731	236225	280627	102712		2.56248e+06	2.81663e+06	1.99114e+06	2.51033e+06	380975	328690	174394	114665
Lysine	Amino acid	189556	159662	213083	120192	17025.7	74180.7	36722.7	8066.71		4.4006e+06	6.20743e+06	6.12937e+06	7.54184e+06	498320	974211	373782	958422
Diaminopimelic acid	Amino acid derivative	120012	151208	107494	95847	6498.27	11127	7773.16	10055.4		68295.3	145492	92570.5	93415.8	8977.38	21518.8	6927.91	14652.9
Leucine	Amino acid	1.10281e+07	8.52899e+06	1.12707e+07	6.28508e+06	904927	765464	1.05863e+06	974476		7.75598e+06	7.08203e+06	6.17978e+06	7.6395e+06	1.30463e+06	1.32011e+06	526724	881733
Homocitrulline	Amino acid derivative	97489.6	110215	75905.7	59012.7	14023.1	8596.3	10839.1	4403.7		43106.1	121144	61125.3	57238.9	7360.97	14881.7	3897.17	7250.96
Ergothioneine	Amino acid derivative	1.85058e+06	1.64986e+06	1.10191e+06	1.19437e+06	177770	151943	164444	177596		43055.8	232575	122207	525606	18229.1	226519	91090.1	506252
N2-Acetyl-L-ornithine	Amino acid derivative	49713.5	8871.42	67520.8	27942.2	2444.42	2212.73	3958.21	5339.88		34314	23950.2	39765.4	38836.5	5432.02	2379.05	3454.44	3759.15
Citric acid	Energy	413643	29639	423852	95172.7	41928.7	5621.17	78590.6	11908						0	0	0	0
Aconitic acid	Energy	211480	19236.6	265772	41553.1	19257.4	5289.56	42688.5	3229.51		22571.6	10660.7	43090.3	50849.9	5019.75	755.292	5954.43	1281.08
Uridine	Pyrimidine	356476	50354.1	474407	217301	37590.8	6157.64	50306.9	14411		73742.3	88790.7	66187.7	62817.2	11077	33796.6	5374.77	9013.78
Oxoglutarate	Energy	1.01589e+06	98181.6	1.21814e+06	360377	134882	23664.3	176962	81124.8		252667	128396	73901.5	167163	92314.8	30305.1	8093.29	32636.3
Malic acid	Energy	244050	38105.4	220256	69969.6	68476.1	6883.99	32328.8	10734.8		54070.7	37351.4	31709.7	83296.5	22360.2	11166.2	2460.33	24908.6
N-epsilon-acetyllysine	Amino acid derivative	49876.8	15985.2	48684.5	35090.1	2211.51	4222.04	5563.48	2230.28		4642.66	11712	7814.41	10740.7	515.111	1906.11	460.542	1282.64
Ornithine	Amino acid	345722	94720.8	328621	249165	27747.9	15441.5	35798.7	37496.2		81931.2	88610.6	79782.5	97771.3	13707.6	6100.38	5885.4	17083.6
Glutamine	Amino acid	1.14396e+07	5.83153e+06	1.24343e+07	1.21578e+07	469889	958131	578853	745786		3.31683e+06	3.6877e+06	3.91734e+06	4.88511e+06	500577	310226	76926.2	605403
Inosine	Purine	40414.9	946.228	51778.3	10698.1	8156.18	416.289	22597.1	4441.02		17211.1	111.814	26262.8	20796.3	3764.32	82.0706	14910.1	18345.2
Gamma-Glutamylglutamine	Peptide	405063	160226	447461	457341	28992.4	40696.8	56984.4	33402.9		41447	73416.1	65520.6	160823	10688.8	9429.74	7121.64	48277.6
Indoxylsulfate	Amino acid derivative	3.33704e+06	1.11617e+06	2.18258e+06	706532	691185	295388	431915	171003		2.61449e+06	2.41819e+06	2.98489e+06	2.37935e+06	867533	1.51721e+06	203798	287407
Malonic acid	Others	1.88199e+06	3.11435e+06	1.3775e+06	683190	278960	644832	206137	111665		31196.7	459695	29582.2	55337.2	13874.3	213717	3130.78	10519.3
Glutamic acid	Amino acid	1.46549e+06	675524	1.4809e+06	1.79618e+06	100479	158299	134741	255638		149410	307874	197964	477580	48294.8	53852.2	31186.8	108690
Histidine	Amino acid	1.86397e+06	1.29546e+06	2.71553e+06	2.37994e+06	173878	208644	337170	312188		840986	815926	752073	935369	107352	99178	11378.8	117967
Aspartic acid	Amino acid	338949	168631	292396	396949	31128.5	39363.3	33168	63560.1		26459.1	58934.2	45350.8	103089	10391.9	13314.4	12856.4	32087.8
N-Acetylmuramic acid	Others	88309.2	26643.5	24409	24001.5	53843.7	5312.95	2420.72	1356.53						0	0	0	0
Glycero-3-phosphoethanolamine	Lipids	133147	92999.5	115838	168167	7781.86	18846.8	10019.8	17097.3		31750.1	72918.7	33973.6	56273.9	8744.53	9543.59	3060.3	14255.3
Sphingosine-1-Phosphate (second is nM)	Lipids	2.83219e+06	3.19544e+06	2.62476e+06	1.8104e+06	269355	112045	255407	160389		255.507	312.839	252.933	340.072	42.9862	21.4607	21.3491	40.0804
12:0-Carnitine (second is nM)	Energy	476983	1.34725e+06	546466	332842	65463	140743	69370.6	41736		32.0142	42.877	32.5513	34.3852	0.272976	1.44993	0.283196	0.520552
14:0-Carnitine (second is nM)	Energy	767500	5.18291e+06	765874	785366	92862.7	698032	113573	112845		5.5395	79.5895	9.90816	26.8165	1.01103	4.19985	0.731558	3.61348
16:0-Carnitine (second is nM)	Energy	4.78968e+06	1.8365e+07	4.83327e+06	4.63495e+06	486545	2.1981e+06	813124	678447		1.75382	81.3877	3.71777	14.858	1.03826	7.50349	1.7544	2.06868
18:1-Carnitine (second is nM)	Energy	2.46933e+06	1.39229e+07	3.46081e+06	3.35433e+06	319696	1.83481e+06	777913	586103		11.6617	106.438	14.834	29.4704	1.2406	9.60357	1.55293	1.74362
LysoPC(16:1) (second is nM)	Lipids	1.46476e+07	6.08165e+06	1.85793e+07	1.3807e+07	1.07997e+06	388558	2.93999e+06	1.60186e+06		556.568	539.272	777.183	865.765	73.0297	99.408	152.886	256.389
LysoPC(17:1) (second is nM)	Lipids	1.14898e+06	409743	1.53822e+06	1.05205e+06	118997	36190	220558	128392		214.538	202.073	246.511	237.684	7.60238	13.0185	26.1135	26.5091
LysoPC(20:2) (second is nM)	Lipids	4.18799e+06	1.42166e+06	5.55208e+06	3.70188e+06	495876	229807	913794	482627		248.196	156.09	258.341	398.959	65.6235	9.06939	46.1695	86.2136
LysoPC(20:3) (second is nM)	Lipids	7.0783e+06	2.83182e+06	1.1909e+07	6.27919e+06	479803	463399	1.59012e+06	462200		844.311	492.054	1519.34	1873.13	161.396	61.1627	635.687	552.919
LysoPC(20:4) (second is nM)	Lipids	8.2124e+07	2.28951e+07	8.42381e+07	4.43589e+07	7.19083e+06	3.60715e+06	8.73766e+06	3.65983e+06		7954.03	4258.67	8576.84	8482.54	548.914	421.771	519.283	1168.26
LysoPC(20:5) (second is nM)	Lipids	1.84403e+06	455488	2.14443e+06	1.29292e+06	237497	60671.7	353511	167747		186.012	161.065	225.753	306.793	7.21989	8.88213	43.9579	51.0648
Myristoleic acid (second is nM)	Lipids	163318	673647	154666	121445	43353.3	85516.5	23562.7	17859.3		355.65	12342.9	488.2	1991.48	121.173	2100.77	108.885	300.773
Palmitoleic acid (second is nM)	Lipids	291157	658060	295621	300066	39005.4	56864.1	35862	38956.4		4927.55	34310.6	4267	16005	1499.7	3355.9	950.314	2346.54
Stearic acid (second is nM)	Lipids	4.5834e+06	5.91229e+06	4.72209e+06	3.56694e+06	449832	331841	464634	270141		1666.6	3054.6	1952.83	2151.35	253.794	345.893	528.141	459.056
Total acylcarnitines (second is nM)	-	6.90376e+06	2.56086e+07	6.80072e+06	6.44034e+06	700562	2.54161e+06	1.09125e+06	863582		50.9692	310.292	61.0112	105.53	2.98164	20.1926	3.42239	3.24877
Total LysoPC (second is mM)	-	9.86157e+07	2.94322e+07	1.04962e+08	5.94588e+07	8.18197e+06	3.89041e+06	1.17644e+07	5.06901e+06		10.1492	5.95867	11.776	12.3172	0.672571	0.444757	1.10286	1.66861
Total FFA (second is mM)	-	5.03787e+06	7.24399e+06	5.17238e+06	3.98845e+06	479149	407912	516890	309823		6.9498	49.7081	6.70802	20.1478	1.66616	5.59001	1.10601	3.07049

## Sheet: Stats
Metabolite	DBA model						F Vs B mice
	qvalue (ANOVA)	p (DBA1)	p (DBA2)	p (day 0)	p (day 5)		qvalue (ANOVA)	p (F mice)	p (B mice)	p (day 0)	p (day 5)
3-Indolepropionic acid	-	0.00124183	0.00169422	0.828107	6.94083e-06		-	0.0358838	0.363908	0.196584	0.140774
Serotonin	-	0.0902567	0.0863506	0.679897	0.980811		-	0.00405209	0.705045	0.17034	0.303808
Kynurenine	0.000180952	5.2314e-07	0.000125901	0.151148	4.99133e-06		0.0561367	0.00733718	0.010749	0.00255874	0.836414
Methyllysine	0.000183879	0.180751	0.885018	8.69714e-06	0.000121269		0.0561367	0.0919194	0.101983	0.00210212	0.0312215
3-Ureidopropionic acid	0.000184675	2.56305e-05	0.000263468	0.940663	7.20702e-05		0.0561367	0.0247806	0.0435176	0.0199176	0.105551
Nicotinamide N-oxide	0.000184791	1.18917e-05	7.59362e-05	0.0898808	0.550792		0.185031	0.756516	0.668526	0.288318	0.416588
Tryptophan	0.000193998	5.98331e-06	0.00763064	0.167983	0.00036573		0.064064	0.0667255	0.292477	0.433258	0.0144119
4-t-hydroxyproline	0.000196494	1.18618e-05	0.00212301	0.121732	0.0315069		0.0561367	0.244926	0.962527	0.0107714	0.0147628
Methionine	0.000199079	2.9883e-06	0.000271627	0.977336	0.135884		0.0561367	0.0320868	0.0194653	0.694067	0.0670078
Adenosine	0.000213248	0.001847	0.0212684	0.973064	0.029731		0.0561367	0.046258	0.145231	0.154285	0.154386
Proline betaine	0.000226648	8.12088e-07	0.0082607	0.253691	0.028957		0.0561367	0.00690655	0.395216	0.240583	0.00277061
Citrulline	0.000254719	1.42107e-06	0.00129405	0.671293	0.00689482		0.0561367	0.0141782	0.0199292	0.261488	0.0014814
Glycerophosphocholine	0.000267529	8.03755e-07	0.643951	0.0494551	0.00111385		0.262385	0.670286	0.330753	0.769497	0.273204
Taurine	0.000304367	6.4211e-08	0.0542669	0.822771	6.32221e-08		0.0561367	0.000566119	0.117666	0.0586816	0.0214513
Hypoxanthine	0.000327755	7.67757e-05	0.0397105	0.611942	0.0618124		0.0677027	0.0262978	0.513065	0.480282	0.316789
Serine	0.000471424	0.000411614	0.00429991	0.139946	0.70367		0.140332	0.301514	0.427804	0.302601	0.0899667
Asparagine	0.000578666	0.000177082	0.00290395	0.414732	0.544303		0.0780973	0.15521	0.281075	0.161366	0.06396
2-hydroxycinnamic acid	0.000588563	0.000710494	0.000198295	0.755971	0.0230131		0.088705	0.158968	0.0723083	0.332285	0.266474
Creatine	0.000590859	9.41423e-06	0.287996	0.301884	2.3472e-05		0.0561367	0.0709427	0.540695	0.0367376	0.142128
Tyrosine	0.000608169	0.000424326	0.000268613	0.785706	0.0456105		0.121672	0.159301	0.0278698	0.455895	0.260183
Phenylalanine	0.000668159	0.000157188	0.432846	0.848407	0.00147658		0.0701822	0.204007	0.041889	0.296258	0.332447
N-Acetyl-Phenylalanine	-	1.64259e-06	0.35137	0.728794	4.90968e-07		-	0.0755634	0.687264	0.694922	0.16626
N1-Acetylspermidine	0.000685268	0.000151341	0.948867	0.873705	0.000192938		0.0561367	0.108901	0.0824177	0.0480509	0.445592
Phosphocholine	0.000722301	0.00182486	0.156155	0.540985	0.000228248		0.26566	0.360193	0.548551	0.685099	0.893398
LysoPC(18:2)	0.000744816	0.00056955	0.0191333	0.0538777	0.00205276		0.148271	0.641905	0.123972	0.777407	0.093828
7-methylguanine	0.000942658	0.00020016	0.432198	0.62708	0.00663857		0.0561367	0.103763	0.0220072	0.0572362	0.776763
Arginine	0.00116051	5.83986e-06	0.0334059	0.628444	0.0975073		0.0575014	0.0604351	0.034172	0.3405	0.0072208
4-Guanidinobutanoic acid	0.00149569	0.000312109	0.0850929	0.960299	0.0201833		0.0561367	0.00847971	0.0395121	0.047849	0.00580302
LysoPC(16:0)	0.00183623	9.90848e-05	0.270791	0.458139	0.0752716		0.283264	0.980683	0.433636	0.479565	0.586116
Trimethyllysine	0.00208788	0.272727	0.652422	0.00294368	0.0131785		0.0561367	0.0342665	0.102087	0.0885043	0.741564
Threonine	0.00224655	0.00720974	0.0153131	0.0743754	0.192298		0.168673	0.656861	0.0800689	0.465944	0.754014
Cystine	0.00262018	0.00263757	0.0145797	0.903535	0.19428		0.115103	0.226903	0.114698	0.516028	0.0656956
γ-D-Glutamylglycine	0.00273184	0.000183892	0.472752	0.110817	0.0373587		0.0561367	0.639815	0.0633527	0.0434758	0.0290696
Betaine	0.00287535	0.102578	0.00370422	0.652565	0.00772203		0.24529	0.363696	0.533617	0.722515	0.385747
Proline	0.00292262	0.002956	0.0179753	0.952255	0.303705		0.0561367	0.0041114	0.0256682	0.411497	0.0226157
Uric acid	0.00319426	0.000492345	0.531462	0.273029	0.00310435		0.0601608	0.00566299	0.793253	0.345816	0.00645339
5-L-Glutamyl-L-alanine	0.00320467	0.000338551	0.0874483	0.747952	0.0815342		0.0561367	0.400718	0.0812872	0.0782335	0.0354864
Carnitine	0.0035835	0.00126165	0.433615	0.0891344	0.0136753		0.0806721	0.142413	0.230593	0.40159	0.00538883
Trigonellinamide	0.00440165	0.10631	0.721044	0.0248987	0.0101357		0.0561367	0.182339	0.00398099	0.899284	0.234016
Isoleucine	0.00518819	0.790042	0.000542523	0.954817	0.000206774		0.116201	0.631875	0.0535894	0.241141	0.432089
Lysine	0.00535027	0.705082	0.0334084	0.571258	0.612812		0.0660315	0.166512	0.243537	0.0348686	0.366573
Diaminopimelic acid	0.00560898	0.0329872	0.37974	0.233022	0.00310622		0.0670009	0.0294809	0.960753	0.079015	0.0987727
Leucine	0.00601565	0.0511294	0.00401855	0.863721	0.0994536		0.235364	0.72897	0.215655	0.326001	0.739168
Homocitrulline	0.00826038	0.451624	0.175126	0.240011	0.000327342		0.0584359	0.00742574	0.658388	0.0881194	0.0154995
Ergothioneine	0.00898691	0.403403	0.70899	0.00632742	0.077642		0.262385	0.464778	0.486927	0.452556	0.624225
N2-Acetyl-L-ornithine	9.54101e-05	1.30783e-09	0.000125568	0.0016484	0.0139181		0.0610926	0.15352	0.861661	0.435119	0.0199809
Citric acid	9.54101e-05	6.2555e-06	0.0023095	0.910406	0.00146733
Aconitic acid	9.54101e-05	1.75359e-06	0.000517071	0.267972	0.00413821		0.0326992	0.0968573	0.285504	0.0398654	1.73768e-06
Uridine	9.54101e-05	1.56448e-05	0.000542786	0.0780134	1.67491e-05		0.274336	0.696013	0.761343	0.570212	0.505415
Oxoglutarate	9.79976e-05	6.67295e-05	0.000821789	0.376222	0.021719		0.043092	0.276355	0.0608613	0.147909	0.417691
Malic acid	9.84076e-05	0.0148135	0.00107582	0.758409	0.034252		0.10494	0.536936	0.129624	0.391904	0.164895
N-epsilon-acetyllysine	0.000154895	2.23347e-05	0.0433201	0.845545	0.00235869		0.0334306	0.0298512	0.102646	0.00384879	0.689204
Ornithine	0.000158259	1.77821e-06	0.150265	0.710455	0.00720597		0.211468	0.678459	0.380002	0.892325	0.641766
Glutamine	0.000207404	0.000335251	0.775225	0.199474	0.00022272		0.103059	0.556458	0.208151	0.317607	0.14554
Inosine	0.000215371	0.000916587	0.105763	0.645211	0.0795342		0.0389946	0.019951	0.825122	0.593159	0.34156
Gamma-Glutamylglutamine	0.000466848	0.000274421	0.883323	0.518526	0.000108771		0.0425065	0.0667731	0.142022	0.117243	0.167115
Indoxylsulfate	0.000537657	0.011974	0.00832931	0.176944	0.255775		0.140483	0.91514	0.141873	0.703023	0.981414
Malonic acid	0.000586566	0.111211	0.0109953	0.164499	0.00676719		0.0354525	0.138457	0.087565	0.916172	0.154751
Glutamic acid	0.000869832	0.00115467	0.307687	0.928061	0.00504951		0.054525	0.0715381	0.0779367	0.435942	0.22834
Histidine	0.00188221	0.0542095	0.477796	0.0421575	0.0176237		0.215721	0.869527	0.21806	0.46931	0.468604
Aspartic acid	0.00224838	0.00429669	0.183937	0.319722	0.0143268		0.0765656	0.105726	0.171283	0.298485	0.272562
N-Acetylmuramic acid	0.00428901	0.283275	0.885456	0.266029	0.643004
Glycero-3-phosphoethanolamine	0.00867171	0.0791853	0.0282799	0.190294	0.0121124		0.0566389	0.0192621	0.216084	0.822957	0.374551
Sphingosine-1-Phosphate	-	0.236791	0.0163471	0.583187	2.52282e-06		-	0.292994	0.11844	0.959593	0.577503
12:0-Carnitine	8.34055e-05	9.2506e-05	0.0187975	0.475723	3.12916e-05		-	0.00408825	0.029906	0.221101	0.00631823
14:0-Carnitine	0.000131954	0.000125782	0.904448	0.991285	0.000125018		-	0.000223311	0.0163718	0.0149264	8.70372e-05
16:0-Carnitine	0.000141429	0.000133419	0.853613	0.963931	0.000104631		-	0.00155516	0.00667178	0.380703	0.00192668
18:1-Carnitine	0.000176152	0.000131882	0.914249	0.261377	0.000201618		-	0.00197242	0.00080559	0.164001	0.00336773
LysoPC(16:1)	0.000161323	1.08111e-05	0.176099	0.234524	0.000845833		-	0.893474	0.778841	0.258241	0.30264
LysoPC(17:1)	0.000133911	0.000110419	0.0768431	0.142957	0.000629451		-	0.447214	0.82038	0.313398	0.289134
LysoPC(20:2)	0.000386857	0.000234508	0.0955754	0.210795	0.000938499		-	0.255478	0.214995	0.903968	0.0660799
LysoPC(20:3)	6.51702e-05	5.40216e-06	0.00631735	0.0147095	5.2261e-05		-	0.113662	0.689433	0.371211	0.0870392
LysoPC(20:4)	2.05221e-05	4.88696e-06	0.00119719	0.85397	0.000566764		-	0.00215622	0.944633	0.441428	0.0299016
LysoPC(20:5)	9.93717e-05	0.000195511	0.0487973	0.490889	0.000607808		-	0.0739972	0.275329	0.434989	0.0627996
Myristoleic acid	0.000162324	0.000126771	0.277001	0.863342	9.55016e-05		-	0.0105338	0.010719	0.44726	0.0149929
Palmitoleic acid	0.000341035	6.98935e-05	0.934027	0.933803	9.01101e-05		-	0.00113361	0.0100068	0.724888	0.00554959
Stearic acid	0.00265685	0.0297902	0.0489882	0.832604	3.82282e-05		-	0.0201059	0.786352	0.649005	0.170856
								1	1	1	1
Total acylcarnitines	-	2.75585e-05	0.798757	0.937693	1.84463e-05		-	0.000849338	8.19465e-05	0.0697556	0.00170555
Total LysoPC	-	3.94021e-06	0.00387084	0.663776	0.000210623		-	0.00309439	0.797118	0.263893	0.0277216
Total FFA	-	0.00260319	0.0686176	0.850802	7.60548e-06		-	0.00295871	0.016552	0.908294	0.00674499

## Sheet: Metaboanalyst
Metabolite
3-Indolepropionic acid
Serotonin
Kynurenine
N(6)-Methyllysine
3-Ureidopropionic acid
Nicotinamide N-oxide
Tryptophan
4-Hydroxyproline
Methionine
Adenosine
Proline betaine
Citrulline
Glycerophosphocholine
Taurine
Hypoxanthine
Serine
Asparagine
2-hydroxycinnamic acid
Creatine
Tyrosine
Phenylalanine
N-Acetyl-L-phenylalanine
N1-Acetylspermidine
Phosphocholine
LysoPC(18:2)
7-methylguanine
Arginine
4-Guanidinobutanoic acid
LysoPC(16:0)
Trimethyllysine
Threonine
Cystine
Glutamylglycine
Betaine
Proline
Uric acid
5-L-Glutamyl-L-alanine
Carnitine
Trigonellinamide
Isoleucine
Lysine
Diaminopimelic acid
Leucine
Homocitrulline
Ergothioneine
N2-Acetyl-L-ornithine
Citric acid
Aconitic acid
Uridine
Oxoglutarate
Malic acid
N-epsilon-acetyllysine
Ornithine
Glutamine
Inosine
Gamma-Glutamylglutamine
Indoxylsulfate
Malonic acid
Glutamic acid
Histidine
Aspartic acid
Sphingosine 1-Phosphate
tetradecanoyl-L-carnitine
palmitoyl-L-carnitine
LysoPC(16:1)
LysoPC(20:2)
LysoPC(20:3)
LysoPC(20:4)
LysoPC(20:5)
Myristoleic acid
Palmitoleic acid
Stearic acid

## Sheet: Watson
Metabolite name	HMDB	InChIKey		Watson score	Watson rank
dodecanoylcarnitine	HMDB0002250	FUJLYHJROOYKRA-QGZVFWFLSA-N		0.001	32		Tyrosine	1
myristoylcarnitine	HMDB0005066	PSHXNVGSVNEJBD-LJQANCHMSA-N		0	49		Kynurenine	2
palmitoylcarnitine	HMDB0000222	XOMRRQXKHMYMOC-OAQYLSRUSA-N		0.01	10		Serine	3
oleoylcarnitine	HMDB0005065	IPOLTUVFXFHAHI-SEYXRHQNSA-N		0	50		Carnitine	4
2-hydroxycinnamic acid	HMDB02641	PMOWTIHVNWZYFI-AATRIKPKSA-N		0	68		Glutamine	5
3-Indolepropionic acid	HMDB02302	GOLXRNDWAUTYKT-UHFFFAOYSA-N		0.001	31		Glutamic acid	6
3-Ureidopropionic acid	HMDB00026	JSJWCHRYRHKBBW-UHFFFAOYSA-N		0	40		Isoleucine	7
4-Guanidinobutanoic acid	HMDB03464	TUHVEAJXIMEOSA-UHFFFAOYSA-N		0.001	30		Citrulline	8
4-trans-hydroxyproline	HMDB0000725	PMMYEEVYMWASQN-DMTCNVIQSA-N		0	45		N-Acetylmuramic acid	9
5-L-Glutamyl-L-alanine	HMDB06248	WQXXXVRAFAKQJM-WHFBIAKZSA-N		0.001	20		palmitoylcarnitine	10
7-methylguanine	HMDB00897	FZWGECJQACGGTI-UHFFFAOYSA-N		0	67		Creatine	11
Aconitic acid	HMDB00958	GTZCVFVGUGFEME-HNQUOIGGSA-N		0	55		Uric acid	12
Adenosine	HMDB00050	OIRDTQYFTABQOQ-KQYNXXCUSA-N		0	47		Ornithine	13
Arginine	HMDB00517	ODKSFYDXXFIFQN-BYPYZUCNSA-N		0.01	14		Arginine	14
Asparagine	HMDB00168	DCXYFEDJOCDNAF-REOHCLBHSA-N		0.001	22		Lysine	15
Aspartic acid	HMDB00191	CKLJMWTZIZZHCS-REOHCLBHSA-N		0.001	18		Leucine	16
Betaine	HMDB00043	KWIUHFFTVRNATP-UHFFFAOYSA-N		0	61		Threonine	17
Carnitine	HMDB0000062	PHIQHXFUZVPYII-ZCFIWIBFSA-N		0.021	4		Aspartic acid	18
Citric acid	HMDB00094	KRKNYBCHXYNGOX-UHFFFAOYSA-N		0	35		Taurine	19
Citrulline	HMDB00904	RHGKLRLOHDJJDR-BYPYZUCNSA-N		0.011	8		5-L-Glutamyl-L-alanine	20
Creatine	HMDB00064	CVSVTCORWBXHQV-UHFFFAOYSA-N		0.01	11		Phenylalanine	21
Cystine	HMDB00192	LEVWYRKDKASIDU-IMJSIDKUSA-N		0.001	28		Asparagine	22
Diaminopimelic acid	HMDB01370	GMKMEZVLHJARHF-WHFBIAKZSA-N		0	37		Tryptophan	23
Ergothioneine	HMDB03045	SSISHJJTAXXQAX-ZETCQYMHSA-N		0	63		Sphingosine 1-Phosphate	24
Gamma-Glutamylglutamine	HMDB11738	JBFYFLXEJFQWMU-WDSKDSINSA-N		0	66		Histidine	25
Glutamic acid	HMDB00148	WHUUTDBJXJRKMK-VKHMYHEASA-N		0.017	6		Serotonin	26
Glutamine	HMDB00641	ZDXPYRJPNDTMRX-VKHMYHEASA-N		0.018	5		N1-Acetylspermidine	27
Glycero-3-phosphoethanolamine	HMDB0059660	JZNWSCPGTDBMEW-YFKPBYRVSA-N		0	60		Cystine	28
Glycerophosphocholine	HMDB0000086	SUHOQUVVVLNYQR-MRVPVSSYSA-N		0	54		Indoxyl sulfate	29
Histidine	HMDB00177	HNDVDQJCIGZPNO-YFKPBYRVSA-N		0.001	25		4-Guanidinobutanoic acid	30
Homocitrulline	HMDB00679	XIGSAGMEBXLVJJ-YFKPBYRVSA-N		0	39		3-Indolepropionic acid	31
Hypoxanthine	HMDB00157	FDGQSTZJBFJUBT-UHFFFAOYSA-N		0	52		dodecanoylcarnitine	32
Indoxyl sulfate	HMDB0000682	BXFFHSIDQOFMLE-UHFFFAOYSA-N		0.001	29		Inosine	33
Inosine	HMDB00195	UGQMRVRMYYASKQ-KQYNXXCUSA-N		0.001	33		Proline	34
Isoleucine	HMDB00172	AGPKZVBTJJNPAG-WHFBIAKZSA-N		0.016	7		Citric acid	35
Kynurenine	HMDB0000684	YGPSJZOEDVAXAB-UHFFFAOYSA-N		0.031	2		Trigonellinamide	36
Leucine	HMDB00687	ROHFNLRQFUQHCH-YFKPBYRVSA-N		0.001	16		Diaminopimelic acid	37
Lysine	HMDB00182	KDXKERNSBIXSRK-YFKPBYRVSA-N		0.001	15		Gamma Glutamylglycine	38
LysoPC(16:0)	HMDB0010382	ASWBNKHCZGQVJV-HSZRJFAPSA-N		-	-		Homocitrulline	39
LysoPC(16:1)	HMDB10383	LFUDDCMNKWEORN-ZXEGGCGDSA-N		-	-		3-Ureidopropionic acid	40
LysoPC(17:1)	No result	MRTUWVDDQVMUCR-ACHCNROVSA-N		-	-		N-Acetyl-Phenylalanine	41
LysoPC(18:2)	HMDB10386	SPJFYYJXNPEZDW-FTJOPAKQSA-N		-	-		Methionine	42
LysoPC(20:2)	HMDB10392	YYQVCMMXPIJVHY-ZOIJLGJPSA-N		-	-		N2-Acetyl-L-ornithine	43
LysoPC(20:3)	HMDB10394	BBNHCUBQEQJHIG-FZZJNMCHSA-N		-	-		Oxoglutarate	44
LysoPC(20:4)	HMDB10395	LAXQYRRMGGEGOH-JXRLJXCWSA-N		-	-		4-trans-hydroxyproline	45
LysoPC(20:5)	HMDB10397	PDIGSOAOQOXRDU-WJPZTBRDSA-N		-	-		Malic acid	46
Malic acid	HMDB00744	BJEPYKJPYRNKOW-UHFFFAOYSA-N		0	46		Adenosine	47
Malonic acid	HMDB00691	OFOBLEOULBTSOW-UHFFFAOYSA-N		0	59		N-epsilon-acetyllysine	48
Methionine	HMDB00696	FFEARJCKVFRZRR-BYPYZUCNSA-N		0	42		myristoylcarnitine	49
Methyllysine	HMDB0002038	PQNASZJZHFPQLE-LURJTMIESA-N		0	58		oleoylcarnitine	50
Myristoleic acid	HMDB02000	YWWVWXASSLXJHU-WAYWQWQTSA-N		0	65		Uridine	51
N1-Acetylspermidine	HMDB01276	MQTAVJHICJWXBR-UHFFFAOYSA-N		0.001	27		Hypoxanthine	52
N2-Acetyl-L-ornithine	HMDB03357	JRLGPAXAGHMNOL-LURJTMIESA-N		0	43		Phosphocholine	53
N-Acetylmuramic acid	No result	MNLRQHMNZILYPY-MKFCKLDKSA-N		0.011	9		Glycerophosphocholine	54
N-Acetyl-Phenylalanine	HMDB00512	CBQJSKKFNMDLON-JTQLQIEISA-N		0	41		Aconitic acid	55
N-epsilon-acetyllysine	HMDB00206	DTERQYGMUDWYAZ-ZETCQYMHSA-N		0	48		Trimethyllysine	56
Nicotinamide N-oxide	HMDB02730	USSFUVKEHXDAPM-UHFFFAOYSA-N		0	69		Palmitoleic acid	57
Ornithine	HMDB00214	AHLPHDHHMVZTML-BYPYZUCNSA-N		0.01	13		Methyllysine	58
Oxoglutarate	HMDB00208	KPGXRSRHYNQIFN-UHFFFAOYSA-N		0	44		Malonic acid	59
Palmitoleic acid	HMDB03229	SECPZKHBENQXJG-FPLPWBNLSA-N		0	57		Glycero-3-phosphoethanolamine	60
Phenylalanine	HMDB00159	COLNVLDHVKWLRT-QMMMGPOBSA-N		0.001	21		Betaine	61
Phosphocholine	HMDB01565	YHHSONZFOIEMCP-UHFFFAOYSA-O		0	53		Stearic acid	62
Proline	HMDB00162	ONIBWKKTOPOVIA-BYPYZUCNSA-N		0.001	34		Ergothioneine	63
Proline betaine	HMDB04827	CMUNUTVVOOHQPW-LURJTMIESA-N		0	64		Proline betaine	64
Serine	HMDB00187	MTCFGRXMJLQNBG-REOHCLBHSA-N		0.021	3		Myristoleic acid	65
Serotonin	HMDB00259	QZAYGJVTTNCVMB-UHFFFAOYSA-N		0.001	26		Gamma-Glutamylglutamine	66
Sphingosine 1-Phosphate	HMDB0000277	DUYSYHSSBDVJSM-KRWOKUGFSA-N		0.001	24		7-methylguanine	67
Stearic acid	HMDB00827	QIQXTHQIDYTFRH-UHFFFAOYSA-N		0	62		2-hydroxycinnamic acid	68
Taurine	HMDB00251	XOAAWQZATWQOTB-UHFFFAOYSA-N		0.001	19		Nicotinamide N-oxide	69
Threonine	HMDB00167	AYFVYJQAPQTCCC-GBXIJSLDSA-N		0.001	17		LysoPC(16:0)	-
Trigonellinamide	HMDB00699	LDHMAVIPBRSVRG-UHFFFAOYSA-O		0	36		LysoPC(16:1)	-
Trimethyllysine	HMDB01325	MXNRLFUSFKVQSK-QMMMGPOBSA-N		0	56		LysoPC(17:1)	-
Tryptophan	HMDB00929	QIVBCDIJIAJPQS-VIFPVBQESA-N		0.001	23		LysoPC(18:2)	-
Tyrosine	HMDB00158	OUYCCCASQSFEME-QMMMGPOBSA-N		0.041	1		LysoPC(20:2)	-
Uric acid	HMDB00289	LEHOTFFKMJEONL-UHFFFAOYSA-N		0.01	12		LysoPC(20:3)	-
Uridine	HMDB00296	DRTQHJPVMGBUCF-XVFCMESISA-N		0	51		LysoPC(20:4)	-
Gamma Glutamylglycine	HMDB0011667	ACIJGUBIMXQCMF-BYPYZUCNSA-N		0	38		LysoPC(20:5)	-

## Sheet: Stats filtering log
Metabolite	DBA model					F Vs B mice					DBA model				F Vs B model				# Hits	DBA model				F Vs B model					DBA model				F Vs B model															Metabolites	Total score
	p (DBA1)	p (DBA2)	p (day 0)	p (day 5)		p (F mice)	p (B mice)	p (day 0)	p (day 5)		p<0.05 DBA1	p>0.05 DBA2	p>0.05(day0)	p<0.05(day5)	p<0.05 (F)	p>0.05 B	p>0.05(day0)	p<0.05(day5)		log2(fc(DBA1))	log2(fc(DBA2))	log2(fc(day0))	log2(fc(DBA day 5))	log2(fc (Fmice))	log2(fc (Bmice))	log2(fc (F Vs B day 0))	log2(fc (F Vs B day 5))		Count DBA	Normalized DBA	Total log2(fc DBA)	Normalized fc DBA	Count FB	Normalized FB	Normalized log2(fc FB)	Normalized fc FB		Score DBA model	Score FB model	Averaged score (stats)		Watson ranking	Watson ranking (normalized)		Final score (2/5 stats, 2/5 fc, 1/5 Watson)			Inosine	0.775508
12:0-Carnitine	9.2506e-05	0.0187975	0.475723	3.12916e-05		0.00408825	0.029906	0.221101	0.00631823		1	0	1	1	1	0	1	1	6	1.49801	0.715294	0.196196	2.01711	0.421492	0.0790715	0.0240054	0.318415		3	0.15	2.60363	0.0657317	3	0.15	0.636831	0.00919027		0.00985976	0.00137854	0.0112383		32	0.119481		0.494403			3-Indolepropionic acid	0.702813
14:0-Carnitine	0.000125782	0.904448	0.991285	0.000125018		0.000223311	0.0163718	0.0149264	8.70372e-05		1	1	1	1	1	0	0	1	6	2.75552	0.0362583	0.0030593	2.72233	3.84475	1.43643	0.838862	1.56945		4	0.2	5.43853	0.137302	2	0.1	3.13891	0.0452984		0.0274604	0.00452984	0.0319903		49	0.0753247		0.557925			16:0-Carnitine	0.694682
16:0-Carnitine	0.000133419	0.853613	0.963931	0.000104631		0.00155516	0.00667178	0.380703	0.00192668		1	1	1	1	1	0	1	1	7	1.93896	0.0604437	0.0130691	1.98633	5.53623	1.99873	1.08393	2.45357		4	0.2	3.85177	0.0972425	3	0.15	4.90714	0.0708162		0.0194485	0.0106224	0.0300709		10	0.176623		0.694682			Uric acid	0.68631
18:1-Carnitine	0.000131882	0.914249	0.261377	0.000201618		0.00197242	0.00080559	0.164001	0.00336773		1	1	1	1	1	0	1	1	7	2.49527	0.0450839	0.486994	2.05336	3.19016	0.990361	0.347124	1.85267		4	0.2	4.01655	0.101403	3	0.15	3.70535	0.0534728		0.0202805	0.00802093	0.0283014		50	0.0727273		0.577603			Taurine	0.599911
2-hydroxycinnamic acid	0.000710494	0.000198295	0.755971	0.0230131		0.158968	0.0723083	0.332285	0.266474		1	0	1	1	0	1	1	0	5	0.584909	1.03973	0.0471071	0.501926	0.339612	0.253006	0.151785	0.238391		3	0.15	-1.249e-16	-3.15325e-18	2	0.1	0.173212	0.00249967		-4.72987e-19	0.000249967	0.000249967		68	0.025974		0.278474			Hypoxanthine	0.590877
3-Indolepropionic acid	0.00124183	0.00169422	0.828107	6.94083e-06		0.0358838	0.363908	0.196584	0.140774		1	0	1	1	1	1	1	0	6	5.49909	1.45541	0.082676	3.961	2.79724	0.440168	0.245145	3.48255		3	0.15	7.92199	0.2	3	0.15	5.59447	0.0807353		0.03	0.0121103	0.0421103		31	0.122078		0.702813			18:1-Carnitine	0.577603
3-Ureidopropionic acid	2.56305e-05	0.000263468	0.940663	7.20702e-05		0.0247806	0.0435176	0.0199176	0.105551		1	0	1	1	1	0	0	0	4	3.55573	1.54874	0.0291279	1.97786	4.69415	2.61009	1.01735	1.06671		3	0.15	3.95572	0.0998668	1	0.05	2.13341	0.0307879		0.01498	0.00153939	0.0165194		40	0.0987013		0.429356			Carnitine	0.574877
4-Guanidinobutanoic acid	0.000312109	0.0850929	0.960299	0.0201833		0.00847971	0.0395121	0.047849	0.00580302		1	1	1	1	1	0	0	1	6	1.6769	0.574258	0.0137982	1.08884	1.95693	0.727195	0.879019	1.80511		4	0.2	2.17768	0.0549782	2	0.1	2.15583	0.0311113		0.0109956	0.00311113	0.0141068		30	0.124675		0.510765			Citrulline	0.572036
4-t-hydroxyproline	1.18618e-05	0.00212301	0.121732	0.0315069		0.244926	0.962527	0.0107714	0.0147628		1	0	1	1	0	1	0	1	5	2.39852	1.03194	0.349725	1.01685	0.322166	0.0125867	1.16456	1.49931		3	0.15	2.03371	0.0513433	2	0.1	0.644332	0.00929852		0.0077015	0.000929852	0.00863135		45	0.0857143		0.396356			Proline betaine	0.570902
5-L-Glutamyl-L-alanine	0.000338551	0.0874483	0.747952	0.0815342		0.400718	0.0812872	0.0782335	0.0354864		1	1	1	0	0	1	1	1	6	1.25262	0.532913	0.0756917	0.64402	0.471527	1.27817	0.443938	2.19363		3	0.15	1.28804	0.0325181	3	0.15	0.943054	0.0136095		0.00487771	0.00204142	0.00691913		20	0.150649		0.496777			Myristoleic acid	0.562948
7-methylguanine	0.00020016	0.432198	0.62708	0.00663857		0.103763	0.0220072	0.0572362	0.776763		1	1	1	1	0	0	1	0	5	0.794071	0.215951	0.0963563	0.674476	1.35614	0.913823	0.565808	0.123496		4	0.2	1.15624	0.0291906	1	0.05	0	0		0.00583813	0	0.00583813		67	0.0285714		0.307762			14:0-Carnitine	0.557925
Aconitic acid	1.75359e-06	0.000517071	0.267972	0.00413821		0.0968573	0.285504	0.0398654	1.73768e-06		1	0	1	1	0	1	0	1	5	3.4586	2.67716	0.329663	1.1111	1.08221	0.238881	0.932854	2.25394		3	0.15	1.56287	0.0394566	2	0.1	2.16442	0.0312353		0.00591849	0.00312353	0.00904202		55	0.0597403		0.380432			N1-Acetylspermidine	0.557425
Adenosine	0.001847	0.0212684	0.973064	0.029731		0.046258	0.145231	0.154285	0.154386		1	0	1	1	1	1	1	0	6	5.25688	3.08811	0.0192321	2.188	3.17681	2.48144	2.3011	2.99646		3	0.15	4.33754	0.109506	3	0.15	1.39072	0.0200699		0.0164259	0.00301049	0.0194364		47	0.0805195		0.510096			Tryptophan	0.545177
Arginine	5.83986e-06	0.0334059	0.628444	0.0975073		0.0604351	0.034172	0.3405	0.0072208		1	0	1	0	0	0	1	1	4	1.03448	0.575047	0.0804688	0.5399	0.642873	0.595374	0.157121	1.08113		2	0.1	0.918863	0.0231978	2	0.1	0.971503	0.01402		0.00231978	0.001402	0.00372178		14	0.166234		0.403452			Glutamic acid	0.543428
Asparagine	0.000177082	0.00290395	0.414732	0.544303		0.15521	0.281075	0.161366	0.06396		1	0	1	0	0	1	1	0	4	1.20364	1.12975	0.197415	0.123527	0.680309	0.25582	0.40876	0.833249		2	0.1	0	0	2	0.1	0.848978	0.0122518		0	0.00122518	0.00122518		22	0.145455		0.357706			Ornithine	0.538179
Aspartic acid	0.00429669	0.183937	0.319722	0.0143268		0.105726	0.171283	0.298485	0.272562		1	1	1	1	0	1	1	0	6	1.0072	0.441029	0.213143	1.23508	1.15534	1.18469	0.777362	0.806718		4	0.2	1.58811	0.0400937	2	0.1	0	0		0.00801873	0	0.00801873		18	0.155844		0.495938			Glutamine	0.537055
Betaine	0.102578	0.00370422	0.652565	0.00772203		0.363696	0.533617	0.722515	0.385747		0	0	1	1	0	1	1	0	4	0.25961	0.942807	0.0838586	0.767056	0.589008	0.157932	0.11159	0.542666		2	0.1	0	0	2	0.1	0.862153	0.012442		0	0.0012442	0.0012442		61	0.0441558		0.256598			N-Acetyl-Phenylalanine	0.516707
Carnitine	0.00126165	0.433615	0.0891344	0.0136753		0.142413	0.230593	0.40159	0.00538883		1	1	1	1	0	1	1	1	7	0.829032	0.0925933	0.312989	0.42345	0.391094	0.408584	0.320576	1.12025		4	0.2	0.8469	0.021381	3	0.15	0.782188	0.011288		0.0042762	0.00169319	0.00596939		4	0.192208		0.574877			4-Guanidinobutanoic acid	0.510765
Citric acid	6.2555e-06	0.0023095	0.910406	0.00146733							1	0	1	1	1	0	0	1	5	3.80282	2.15494	0.0351767	1.68305	#VALUE!	#DIV/0!	#DIV/0!	#DIV/0!		3	0.15	3.29575	0.083205	2	0.1	#VALUE!	#VALUE!		0.0124808	#VALUE!	#VALUE!		35	0.111688		#VALUE!			Adenosine	0.510096
Citrulline	1.42107e-06	0.00129405	0.671293	0.00689482		0.0141782	0.0199292	0.261488	0.0014814		1	0	1	1	1	0	1	1	6	1.49803	0.737774	0.0662487	0.694007	2.30198	0.729209	0.390301	2.64089		3	0.15	1.38801	0.035042	3	0.15	3.82336	0.0551759		0.0052563	0.00827639	0.0135327		8	0.181818		0.572036			5-L-Glutamyl-L-alanine	0.496777
Creatine	9.41423e-06	0.287996	0.301884	2.3472e-05		0.0709427	0.540695	0.0367376	0.142128		1	1	1	1	0	1	0	0	5	1.08338	0.207331	0.173735	1.04978	1.61833	0.18155	0.481364	0.95542		4	0.2	1.75209	0.0442336	1	0.05	1.91084	0.0275758		0.00884673	0.00137879	0.0102255		11	0.174026		0.495835			Aspartic acid	0.495938
Cystine	0.00263757	0.0145797	0.903535	0.19428		0.226903	0.114698	0.516028	0.0656956		1	0	1	0	0	1	1	0	4	0.950094	0.673806	0.0298393	0.246449	0.921437	1.11804	0.434509	1.60497		2	0.1	0.492898	0.0124438	2	0.1	0.973858	0.014054		0.00124438	0.0014054	0.00264978		28	0.12987		0.356368			Creatine	0.495835
Diaminopimelic acid	0.0329872	0.37974	0.233022	0.00310622		0.0294809	0.960753	0.079015	0.0987727		1	1	1	1	1	1	1	0	7	0.333359	0.165452	0.158916	0.657728	1.09109	0.013114	0.438767	0.639206		4	0.2	0.666719	0.0168321	3	0.15	1.27841	0.0184491		0.00336642	0.00276736	0.00613378		37	0.106494		0.491775			12:0-Carnitine	0.494403
Ergothioneine	0.403403	0.70899	0.00632742	0.077642		0.464778	0.486927	0.452556	0.624225		0	1	0	0	0	1	1	0	3	0.165637	0.116248	0.747976	0.466091	2.43342	2.10466	1.50505	1.17629		1	0.05	-0.232497	-0.00586965	2	0.1	0	0		-0.000293483	0	-0.000293483		63	0.038961		0.183091			Diaminopimelic acid	0.491775
Gamma-Glutamylglutamine	0.000274421	0.883323	0.518526	0.000108771		0.0667731	0.142022	0.117243	0.167115		1	1	1	1	0	1	1	0	6	1.33804	0.0315091	0.143613	1.51316	0.824828	1.29545	0.660681	1.1313		4	0.2	2.67607	0.0675607	2	0.1	0	0		0.0135121	0	0.0135121		66	0.0311688		0.398729			Homocitrulline	0.48872
Glutamic acid	0.00115467	0.307687	0.928061	0.00504951		0.0715381	0.0779367	0.435942	0.22834		1	1	1	1	0	1	1	0	6	1.1173	0.278464	0.0150878	1.41085	1.04306	1.2705	0.405963	0.633404		4	0.2	2.2346	0.0564152	2	0.1	0	0		0.011283	0	0.011283		6	0.187013		0.543428			Palmitoleic acid	0.48751
Glutamine	0.000335251	0.775225	0.199474	0.00022272		0.556458	0.208151	0.317607	0.14554		1	1	1	1	0	1	1	0	6	0.972091	0.0324428	0.12029	1.05994	0.152919	0.318516	0.240072	0.40567		4	0.2	1.8793	0.047445	2	0.1	0	0		0.00948901	0	0.00948901		5	0.18961		0.537055			Serotonin	0.474547
Glycero-3-phosphoethanolamine	0.0791853	0.0282799	0.190294	0.0121124		0.0192621	0.216084	0.822957	0.374551		0	0	1	1	1	1	1	0	5	0.517725	0.537785	0.20091	0.8546	1.19953	0.728052	0.097652	0.373822		2	0.1	0.63363	0.0159967	3	0.15	0.747645	0.0107895		0.00159967	0.00161842	0.00321809		60	0.0467532		0.323539			Glycerophosphocholine	0.470369
Glycerophosphocholine	8.03755e-07	0.643951	0.0494551	0.00111385		0.670286	0.330753	0.769497	0.273204		1	1	0	1	0	1	1	0	5	3.64051	0.125734	0.433462	3.08131	0.24152	0.404286	0.156698	0.489108		3	0.15	6.16263	0.155583	2	0.1	0.169644	0.00244818		0.0233374	0.000244818	0.0235822		54	0.0623377		0.470369			Kynurenine	0.440834
Histidine	0.0542095	0.477796	0.0421575	0.0176237		0.869527	0.21806	0.46931	0.468604		0	1	0	1	0	1	1	0	4	0.524914	0.190308	0.542858	0.877463	0.0436444	0.314662	0.16121	0.197097		2	0.1	0.669211	0.016895	2	0.1	-0.235131	-0.00339323		0.0016895	-0.000339323	0.00135018		25	0.137662		0.351164			γ-D-Glutamylglycine	0.434823
Homocitrulline	0.451624	0.175126	0.240011	0.000327342		0.00742574	0.658388	0.0881194	0.0154995		0	1	1	1	1	1	1	1	7	0.177002	0.363183	0.361039	0.901225	1.49076	0.0947731	0.503877	1.08165		3	0.15	0.354005	0.00893727	4	0.2	1.97376	0.0284838		0.00134059	0.00569676	0.00703735		39	0.101299		0.48872			3-Ureidopropionic acid	0.429356
Hypoxanthine	7.67757e-05	0.0397105	0.611942	0.0618124		0.0262978	0.513065	0.480282	0.316789		1	0	1	0	1	1	1	0	5	5.08606	2.28171	0.288506	3.09285	5.59422	1.02958	0.979298	5.54394		2	0.1	5.60869	0.141598	3	0.15	9.12928	0.131747		0.0141598	0.019762	0.0339218		52	0.0675325		0.590877			LysoPC(20:4)	0.427075
Indoxylsulfate	0.011974	0.00832931	0.176944	0.255775		0.91514	0.141873	0.703023	0.981414		1	0	1	0	0	1	1	0	4	1.58001	1.6272	0.612535	0.65973	0.112605	0.327114	0.191148	0.023361		2	0.1	0	0	2	0.1	-0.382296	-0.00551701		0	-0.000551701	-0.000551701		29	0.127273		0.321756			Phosphocholine	0.425483
Inosine	0.000916587	0.105763	0.645211	0.0795342		0.019951	0.825122	0.593159	0.34156		1	1	1	0	1	1	1	0	6	5.41656	2.275	0.357462	3.49902	7.2661	0.336699	0.609681	7.53908		3	0.15	6.28312	0.158625	3	0.15	13.8588	0.2		0.0237937	0.03	0.0537937		33	0.116883		0.775508			Phenylalanine	0.42539
Isoleucine	0.790042	0.000542523	0.954817	0.000206774		0.631875	0.0535894	0.241141	0.432089		0	0	1	1	0	1	1	0	4	0.0448486	0.876788	0.0104359	0.911201	0.136429	0.334284	0.36395	0.166094		2	0.1	0.0688254	0.00173758	2	0.1	-0.39571	-0.0057106		0.000173758	-0.00057106	-0.000397302		7	0.184416		0.380443			N2-Acetyl-L-ornithine	0.416171
Kynurenine	5.2314e-07	0.000125901	0.151148	4.99133e-06		0.00733718	0.010749	0.00255874	0.836414		1	0	1	1	1	0	0	0	4	3.38686	2.5267	0.203093	1.06325	3.18346	2.24621	0.998687	0.0614357		3	0.15	1.72031	0.0434313	1	0.05	0	0		0.00651469	0	0.00651469		2	0.197403		0.440834			Uridine	0.413558
Leucine	0.0511294	0.00401855	0.863721	0.0994536		0.72897	0.215655	0.326001	0.739168		0	0	1	0	0	1	1	0	3	0.370741	0.842574	0.0313886	0.440445	0.131145	0.305921	0.327752	0.109314		1	0.05	-0.0627771	-0.00158488	2	0.1	-0.393214	-0.00567458		-7.92441e-05	-0.000567458	-0.000646702		16	0.161039		0.303779			Serine	0.403991
Lysine	0.705082	0.0334084	0.571258	0.612812		0.166512	0.243537	0.0348686	0.366573		0	0	1	0	0	1	0	0	2	0.2476	0.826078	0.16879	0.409688	0.496297	0.299177	0.47804	0.280919		1	0.05	-0.33758	-0.0085226	1	0.05	0	0		-0.00042613	0	-0.00042613		15	0.163636		0.255114			Tyrosine	0.403879
LysoPC(16:0)	9.90848e-05	0.270791	0.458139	0.0752716		0.980683	0.433636	0.479565	0.586116		1	1	1	0	0	1	1	0	5	0.917695	0.276072	0.142613	0.49901	0.0111248	0.16076	0.327546	0.177911		3	0.15	0.998021	0.0251962	2	0.1	-0.29927	-0.00431885		0.00377943	-0.000431885	0.00334755		70	0.0207792		0.291657			Arginine	0.403452
LysoPC(16:1)	1.08111e-05	0.176099	0.234524	0.000845833		0.893474	0.778841	0.258241	0.30264		1	1	1	1	0	1	1	0	6	1.26813	0.428292	0.34303	1.18287	0.0455443	0.155721	0.481697	0.682963		4	0.2	1.67967	0.0424053	2	0.1	0.0910885	0.00131452		0.00848107	0.000131452	0.00861252		71	0.0181818		0.361902			Proline	0.40109
LysoPC(17:1)	0.000110419	0.0768431	0.142957	0.000629451		0.447214	0.82038	0.313398	0.289134		1	1	1	1	0	1	1	0	6	1.48756	0.548068	0.420916	1.3604	0.0863576	0.0526083	0.200417	0.234167		4	0.2	1.87898	0.047437	2	0.1	0.0674986	0.00097409		0.0094874	9.7409e-05	0.00958481		72	0.0155844		0.363996			Gamma-Glutamylglutamine	0.398729
LysoPC(18:2)	0.00056955	0.0191333	0.0538777	0.00205276		0.641905	0.123972	0.777407	0.093828		1	0	1	1	0	1	1	0	5	1.03797	0.569552	0.453553	0.921973	0.223798	0.617068	0.131878	0.708987		3	0.15	0.936839	0.0236516	2	0.1	0.183839	0.00265303		0.00354774	0.000265303	0.00381304		73	0.012987		0.289292			Oxoglutarate	0.396808
LysoPC(20:2)	0.000234508	0.0955754	0.210795	0.000938499		0.255478	0.214995	0.903968	0.0660799		1	1	1	1	0	1	1	0	6	1.55868	0.584772	0.40677	1.38068	0.669105	0.626962	0.0577994	1.35387		4	0.2	1.94782	0.049175	2	0.1	1.33821	0.0193121		0.00983499	0.00193121	0.0117662		74	0.0103896		0.378877			4-t-hydroxyproline	0.396356
LysoPC(20:3)	5.40216e-06	0.00631735	0.0147095	5.2261e-05		0.113662	0.689433	0.371211	0.0870392		1	0	0	1	0	1	1	0	4	1.32168	0.9234	0.750574	1.14885	0.778959	0.302006	0.847599	1.92856		2	0.1	0.796552	0.0201099	2	0.1	1.55792	0.0224827		0.00201099	0.00224827	0.00425926		75	0.00779221		0.250385			N-epsilon-acetyllysine	0.388802
LysoPC(20:4)	4.88696e-06	0.00119719	0.85397	0.000566764		0.00215622	0.944633	0.441428	0.0299016		1	0	1	1	1	1	1	1	7	1.84277	0.92525	0.0366681	0.954186	0.901282	0.0159484	0.108759	0.994093		3	0.15	1.83504	0.0463277	4	0.2	1.77067	0.025553		0.00694915	0.00511059	0.0120597		76	0.00519481		0.427075			Isoleucine	0.380443
LysoPC(20:5)	0.000195511	0.0487973	0.490889	0.000607808		0.0739972	0.275329	0.434989	0.0627996		1	0	1	1	0	1	1	0	5	2.01738	0.72996	0.217731	1.50515	0.207753	0.442521	0.279347	0.929622		3	0.15	2.57483	0.0650047	2	0.1	0.415507	0.00599628		0.0097507	0.000599628	0.0103503		77	0.0025974		0.323598			Aconitic acid	0.380432
Malic acid	0.0148135	0.00107582	0.758409	0.034252		0.536936	0.129624	0.391904	0.164895		1	0	1	1	0	1	1	0	5	2.67911	1.65438	0.147995	0.876735	0.533687	1.39333	0.769925	1.1571		3	0.15	1.75347	0.0442684	2	0.1	-0.472477	-0.00681844		0.00664026	-0.000681844	0.00595842		46	0.0831169		0.370567			LysoPC(20:2)	0.378877
Malonic acid	0.111211	0.0109953	0.164499	0.00676719		0.138457	0.087565	0.916172	0.154751		0	0	1	1	0	1	1	0	4	0.726669	1.0117	0.450208	2.18857	3.88121	0.903522	0.0766668	3.05436		2	0.1	1.45334	0.0366912	2	0.1	5.95538	0.0859436		0.00366912	0.00859436	0.0122635		59	0.0493506		0.371986			Stearic acid	0.37253
Methionine	2.9883e-06	0.000271627	0.977336	0.135884		0.0320868	0.0194653	0.694067	0.0670078		1	0	1	0	1	0	1	0	4	1.06368	0.776916	0.0038076	0.290574	1.13075	0.890665	0.109863	0.349943		2	0.1	0.573533	0.0144795	2	0.1	0.48016	0.00692931		0.00144795	0.000692931	0.00214088		42	0.0935065		0.314915			Malonic acid	0.371986
Methyllysine	0.180751	0.885018	8.69714e-06	0.000121269		0.0919194	0.101983	0.00210212	0.0312215		0	1	0	1	0	1	0	1	4	0.335186	0.0209906	5.4093	5.05312	0.81729	0.808543	1.65088	1.64214		2	0.1	-0.0419813	-0.00105987	2	0.1	0	0		-0.000105987	0	-0.000105987		58	0.0519481		0.250888			Malic acid	0.370567
Myristoleic acid	0.000126771	0.277001	0.863342	9.55016e-05		0.0105338	0.010719	0.44726	0.0149929		1	1	1	1	1	0	1	1	7	2.04431	0.348851	0.0785264	2.47169	5.11708	2.02829	0.457014	2.63177		4	0.2	4.08863	0.103222	3	0.15	5.26354	0.0759595		0.0206444	0.0113939	0.0320384		65	0.0337662		0.562948			LysoPC(17:1)	0.363996
N1-Acetylspermidine	0.000151341	0.948867	0.873705	0.000192938		0.108901	0.0824177	0.0480509	0.445592		1	1	1	1	0	1	0	0	5	3.15443	0.0285466	0.0897712	3.09321	4.0949	2.17496	1.21952	0.700413		4	0.2	6.12933	0.154742	1	0.05	1.40083	0.0202157		0.0309484	0.00101079	0.0319592		27	0.132468		0.557425			LysoPC(16:1)	0.361902
N2-Acetyl-L-ornithine	1.30783e-09	0.000125568	0.0016484	0.0139181		0.15352	0.861661	0.435119	0.0199809		1	0	0	1	0	1	1	1	5	2.4864	1.27289	0.441693	1.65521	0.518762	0.0340994	0.212716	0.697378		2	0.1	2.42703	0.0612732	3	0.15	0.969325	0.0139886		0.00612732	0.00209829	0.00822561		43	0.0909091		0.416171			Asparagine	0.357706
N-Acetylmuramic acid	0.283275	0.885456	0.266029	0.643004							0	1	1	0	1	0	0	1	4	1.72878	0.0242912	1.85515	0.150661	#DIV/0!	#DIV/0!	#DIV/0!	#DIV/0!		2	0.1	0	0	2	0.1	#DIV/0!	#DIV/0!		0	#DIV/0!	#DIV/0!		9	0.179221		#DIV/0!			Cystine	0.356368
N-Acetyl-Phenylalanine	1.64259e-06	0.35137	0.728794	4.90968e-07		0.0755634	0.687264	0.694922	0.16626		1	1	1	1	0	1	1	0	6	1.9595	0.313374	0.0902389	2.18264	1.35518	0.258086	0.18865	0.908439		4	0.2	3.73852	0.0943834	2	0.1	1.81688	0.0262199		0.0188767	0.00262199	0.0214987		41	0.0961039		0.516707			Threonine	0.35442
N-epsilon-acetyllysine	2.23347e-05	0.0433201	0.845545	0.00235869		0.0298512	0.102646	0.00384879	0.689204		1	0	1	1	1	1	0	0	5	1.64163	0.4724	0.0349058	1.13433	1.33497	0.458879	0.751185	0.124903		3	0.15	2.26865	0.0572748	2	0.1	0.249806	0.00360501		0.00859121	0.000360501	0.00895171		48	0.0779221		0.388802			Histidine	0.351164
Nicotinamide N-oxide	1.18917e-05	7.59362e-05	0.0898808	0.550792		0.756516	0.668526	0.288318	0.416588		1	0	1	0	0	1	1	0	4	3.02409	2.27386	0.420728	0.329502	0.33694	0.284773	0.782102	0.834269		2	0.1	0.659005	0.0166374	2	0.1	0.104334	0.00150568		0.00166374	0.000150568	0.0018143		69	0.0233766		0.24152			Sphingosine-1-Phosphate	0.348629
Ornithine	1.77821e-06	0.150265	0.710455	0.00720597		0.678459	0.380002	0.892325	0.641766		1	1	1	1	0	1	1	0	6	1.86786	0.399325	0.0731849	1.39535	0.113067	0.293337	0.0383397	0.14193		4	0.2	2.7907	0.0704544	2	0.1	-0.0766795	-0.00110658		0.0140909	-0.000110658	0.0139802		13	0.168831		0.538179			LysoPC(20:5)	0.323598
Oxoglutarate	6.67295e-05	0.000821789	0.376222	0.021719		0.276355	0.0608613	0.147909	0.417691		1	0	1	1	0	1	1	0	5	3.37115	1.7571	0.26193	1.87598	0.97664	1.17758	1.77356	0.380656		3	0.15	3.2281	0.0814973	2	0.1	-1.59384	-0.0230012		0.0122246	-0.00230012	0.00992447		44	0.0883117		0.396808			Glycero-3-phosphoethanolamine	0.323539
Palmitoleic acid	6.98935e-05	0.934027	0.933803	9.01101e-05		0.00113361	0.0100068	0.724888	0.00554959		1	1	1	1	1	0	1	1	7	1.17642	0.0215325	0.0219489	1.13294	2.79971	1.90723	0.207648	1.10013		4	0.2	2.26588	0.0572048	3	0.15	1.78497	0.0257593		0.011441	0.0038639	0.0153049		57	0.0545455		0.48751			Indoxylsulfate	0.321756
Phenylalanine	0.000157188	0.432846	0.848407	0.00147658		0.204007	0.041889	0.296258	0.332447		1	1	1	1	0	0	1	0	5	0.61251	0.172482	0.0245819	0.76041	0.51133	0.592661	0.398901	0.31757		4	0.2	1.17586	0.0296859	1	0.05	-0.162662	-0.00234742		0.00593718	-0.000117371	0.00581981		21	0.148052		0.42539			Methionine	0.314915
Phosphocholine	0.00182486	0.156155	0.540985	0.000228248		0.360193	0.548551	0.685099	0.893398		1	1	1	1	0	1	1	0	6	1.08246	0.574323	0.161802	1.81858	1.7485	1.13462	0.409748	0.204133		4	0.2	2.16492	0.0546559	2	0.1	0.408267	0.0058918		0.0109312	0.00058918	0.0115204		53	0.0649351		0.425483			Trimethyllysine	0.311318
Proline	0.002956	0.0179753	0.952255	0.303705		0.0041114	0.0256682	0.411497	0.0226157		1	0	1	0	1	0	1	1	5	1.01513	0.74101	0.0158897	0.258233	1.26142	0.438027	0.1211	0.944496		2	0.1	0.516466	0.0130388	3	0.15	1.64679	0.0237653		0.00130388	0.00356479	0.00486867		34	0.114286		0.40109			7-methylguanine	0.307762
Proline betaine	8.12088e-07	0.0082607	0.253691	0.028957		0.00690655	0.395216	0.240583	0.00277061		1	0	1	1	1	1	1	1	7	2.52487	0.879783	0.181466	1.46362	4.3628	0.178125	0.35145	3.83323		3	0.15	2.92724	0.0739017	4	0.2	7.66645	0.110637		0.0110852	0.0221273	0.0332126		64	0.0363636		0.570902			Leucine	0.303779
Serine	0.000411614	0.00429991	0.139946	0.70367		0.301514	0.427804	0.302601	0.0899667		1	0	1	0	0	1	1	0	4	0.933086	0.69867	0.298969	0.0645537	0.504262	0.186001	0.352794	0.671055		2	0.1	0	0	2	0.1	0.636522	0.00918582		0	0.000918582	0.000918582		3	0.194805		0.403991			Trigonellinamide	0.292786
Serotonin	0.0902567	0.0863506	0.679897	0.980811		0.00405209	0.705045	0.17034	0.303808		0	1	1	0	1	1	1	0	5	3.10278	2.74687	0.39299	0.0370844	3.10029	0.586543	1.29191	4.97874		2	0.1	4.44089e-16	1.12116e-17	3	0.15	6.20057	0.0894821		1.12116e-18	0.0134223	0.0134223		26	0.135065		0.474547			LysoPC(16:0)	0.291657
Sphingosine-1-Phosphate	0.236791	0.0163471	0.583187	2.52282e-06		0.292994	0.11844	0.959593	0.577503		0	0	1	1	0	1	1	0	4	0.174097	0.535878	0.109734	0.819709	0.292062	0.427085	0.0146031	0.12042		2	0.1	0.348194	0.00879057	2	0.1	-0.0292063	-0.000421484		0.000879057	-4.21484e-05	0.000836909		24	0.14026		0.348629			LysoPC(18:2)	0.289292
Stearic acid	0.0297902	0.0489882	0.832604	3.82282e-05		0.0201059	0.786352	0.649005	0.170856		1	0	1	1	1	1	1	0	6	0.367298	0.404739	0.0430079	0.72903	0.874076	0.13968	0.228655	0.505741		3	0.15	0.64858	0.0163742	3	0.15	1.01148	0.014597		0.00245613	0.00218955	0.00464567		62	0.0415584		0.37253			2-hydroxycinnamic acid	0.278474
Taurine	6.4211e-08	0.0542669	0.822771	6.32221e-08		0.000566119	0.117666	0.0586816	0.0214513		1	1	1	1	1	1	1	1	8	0.884414	0.205419	0.030509	0.709504	0.940145	0.296153	0.215058	0.428934		4	0.2	1.35799	0.0342841	4	0.2	0.857868	0.0123801		0.00685681	0.00247602	0.00933284		19	0.153247		0.599911			Betaine	0.256598
Threonine	0.00720974	0.0153131	0.0743754	0.192298		0.656861	0.0800689	0.465944	0.754014		1	0	1	0	0	1	1	0	4	0.708218	0.60238	0.410095	0.304257	0.143368	0.390635	0.139342	0.107925		2	0.1	0	0	2	0.1	-0.278684	-0.00402176		0	-0.000402176	-0.000402176		17	0.158442		0.35442			Lysine	0.255114
Trigonellinamide	0.10631	0.721044	0.0248987	0.0101357		0.182339	0.00398099	0.899284	0.234016		0	1	0	1	0	0	1	0	3	0.775885	0.108548	1.14069	1.80803	1.51207	2.09885	0.0638549	0.650634		2	0.1	1.33467	0.0336954	1	0.05	4.85723e-16	7.00959e-18		0.00336954	3.5048e-19	0.00336954		36	0.109091		0.292786			Methyllysine	0.250888
Trimethyllysine	0.272727	0.652422	0.00294368	0.0131785		0.0342665	0.102087	0.0885043	0.741564		0	1	0	1	1	1	1	0	5	0.201722	0.119032	0.60008	0.68277	1.94279	1.19937	0.908416	0.164997		2	0.1	0.16538	0.00417521	3	0.15	0	0		0.000417521	0	0.000417521		56	0.0571429		0.311318			LysoPC(20:3)	0.250385
Tryptophan	5.98331e-06	0.00763064	0.167983	0.00036573		0.0667255	0.292477	0.433258	0.0144119		1	0	1	1	0	1	1	1	6	2.25037	0.709344	0.291597	1.24943	1.73864	0.315217	0.379324	1.67453		3	0.15	2.49885	0.0630865	3	0.15	2.71863	0.0392333		0.00946298	0.00588499	0.015348		23	0.142857		0.545177			Nicotinamide N-oxide	0.24152
Tyrosine	0.000424326	0.000268613	0.785706	0.0456105		0.159301	0.0278698	0.455895	0.260183		1	0	1	1	0	0	1	0	4	0.622957	1.03006	0.041539	0.448638	0.362144	0.22774	0.113009	0.247413		3	0.15	-3.05311e-16	-7.70794e-18	1	0.05	0.268807	0.00387923		-1.15619e-18	0.000193961	0.000193961		1	0.2		0.403879			Ergothioneine	0.183091
Uric acid	0.000492345	0.531462	0.273029	0.00310435		0.00566299	0.793253	0.345816	0.00645339		1	1	1	1	1	1	1	1	8	1.27121	0.252335	0.355434	1.16811	2.54034	0.162096	0.758259	3.1365		4	0.2	1.83155	0.0462396	4	0.2	4.75648	0.068642		0.00924792	0.0137284	0.0229763		12	0.171429		0.68631			Citric acid	#VALUE!
Uridine	1.56448e-05	0.000542786	0.0780134	1.67491e-05		0.696013	0.761343	0.570212	0.505415		1	0	1	1	0	1	1	0	5	2.82362	1.12643	0.412323	2.10951	0.267917	0.0754046	0.155928	0.49925		3	0.15	3.39438	0.085695	2	0.1	0.535835	0.00773277		0.0128543	0.000773277	0.0136275		51	0.0701299		0.413558			N-Acetylmuramic acid	#DIV/0!
γ-D-Glutamylglycine	0.000183892	0.472752	0.110817	0.0373587		0.639815	0.0633527	0.0434758	0.0290696		1	1	1	1	0	1	0	1	6	1.14147	0.174615	0.354352	0.612507	0.248833	1.11173	0.835082	1.69798		4	0.2	1.22501	0.0309269	2	0.1	0	0		0.00618538	0	0.00618538		38	0.103896		0.434823
						1	1	1	1											#NUM!			#NUM!	#NUM!			#NUM!
Total acylcarnitines	2.75585e-05	0.798757	0.937693	1.84463e-05		0.000849338	8.19465e-05	0.0697556	0.00170555		1	1	1	1	1	0	1	1	7	1.89117			1.99142	2.60593			1.55597		4	1	1.9413	0.245051	3	0.75	2.08095	0.150154		0.245051	0.112615	0.178833
Total LysoPC	3.94021e-06	0.00387084	0.663776	0.000210623		0.00309439	0.797118	0.263893	0.0277216		1	0	1	1	1	1	1	1	7	1.74442			1.0145	0.768297			1.04762		3	0.75	1.37946	0.17413	4	1	0.907957	0.0655148		0.130598	0.0655148	0.0980562
Total FFA	0.00260319	0.0686176	0.850802	7.60548e-06		0.00295871	0.016552	0.908294	0.00674499		1	1	1	1	1	0	1	1	7	0.52397			0.860957	2.83844			1.30286		4	1	0.692464	0.0874103	3	0.75	2.07065	0.14941		0.0874103	0.112058	0.099734
